# Supplementary material for: Single-cell transcriptome profiling reveals intratumoural heterogeneity and malignant progression in retinoblastoma
Source: Cell Death Dis. 2021 Nov 23;12(12):1100. doi: 10.1038/s41419-021-04390-4 (PMC8611004; doi:10.1038/s41419-021-04390-4)
Supplement: Supplementary file 10 — s-Table 2 [file 41419_2021_4390_MOESM10_ESM.xlsx]

## Sheet: 4,5,10_cluster_diff_marker
gene	p_val	avg_log2FC	pct.1	pct.2	p_val_adj	cluster
PCLAF	0	1.35373	0.985	0.676	0	4
RRM2	0	1.26558	0.989	0.674	0	4
DHFR	0	1.15478	0.966	0.632	0	4
DUT	0	1.13263	0.995	0.832	0	4
MCM7	0	1.1064	0.989	0.693	0	4
FEN1	0	1.07929	0.97	0.653	0	4
SLBP	0	1.05073	0.972	0.62	0	4
PCNA	0	0.97146	0.991	0.835	0	4
TYMS	0	0.906213	0.993	0.857	0	4
CALM2	0	-0.968167	1	1	0	4
LSM5	0	-1.00405	0.962	0.986	0	4
HMGB2	0	-1.0474	1	1	0	4
CKAP2	0	-1.19241	0.95	0.988	0	4
TROAP	0	-1.23071	0.551	0.9	0	4
CNIH4	0	-1.24303	0.892	0.968	0	4
KNSTRN	0	-1.42217	0.693	0.94	0	4
ASPM	0	-1.54742	0.757	0.946	0	4
PLK1	0	-1.58428	0.524	0.923	0	4
CENPF	0	-1.6847	0.991	0.996	0	4
CCNB2	0	-1.72268	0.763	0.977	0	4
PTTG1	0	-1.72719	0.973	0.996	0	4
UBE2C	0	-1.73987	0.995	1	0	4
KPNA2	0	-1.84997	0.929	0.993	0	4
NEK2	0	-1.8677	0.88	0.988	0	4
CCNB1	0	-1.93841	0.708	0.955	0	4
CDC20	0	-1.94706	0.788	0.975	0	4
ARL6IP1	0	-2.29965	0.985	0.997	0	4
RAD21	2.94018465840126e-320	-0.979004	0.955	0.989	9.86079130734614e-316	4
CKS2	1.79707337273435e-317	-1.12511	0.968	0.98	6.02702467747645e-313	4
CLSPN	2.62050264626102e-312	1.11139	0.935	0.519	8.78864e-308	4
MZT1	3.53243486739471e-312	-0.968204	0.969	0.993	1.18471e-307	4
RANBP1	1.25289e-302	0.750036	0.998	0.955	4.20195e-298	4
MCM3	1.51802e-302	0.995107	0.918	0.454	5.09114e-298	4
NUF2	8.73858e-301	-1.12292	0.906	0.979	2.93074e-296	4
E2F1	4.44849e-300	1.0171	0.926	0.483	1.49193e-295	4
CCNA1	3.86199e-297	-1.20904	0.294	0.776	1.29523e-292	4
HSP90B1	1.13992e-278	-1.02733	0.885	0.956	3.82305e-274	4
CENPE	2.71268e-276	-1.1059	0.373	0.802	9.09777e-272	4
TUBA1C	4.84439e-276	-1.13367	0.289	0.742	1.62471e-271	4
TPX2	8.79369e-274	-0.959695	0.903	0.97	2.94923e-269	4
KIF20B	2.17151e-273	-1.02535	0.835	0.966	7.28282e-269	4
SGO2	8.36163e-273	-1.03672	0.604	0.885	2.80432e-268	4
AURKA	2.1295e-267	-1.08931	0.489	0.814	7.14192e-263	4
CDT1	4.60417e-261	1.02411	0.914	0.504	1.54415e-256	4
HIST1H4C	8.09692e-261	1.17805	0.996	0.933	2.71554e-256	4
WSB1	1.64061e-254	-1.04304	0.691	0.898	5.50229e-250	4
TK1	7.50069e-254	0.929144	0.818	0.336	2.51558e-249	4
HELLS	4.73543e-252	0.896009	0.92	0.517	1.58817e-247	4
UBALD2	3.13351e-249	-0.9246	0.711	0.88	1.05092e-244	4
ATP5F1B	2.62852e-248	-0.742326	0.989	0.992	8.81553e-244	4
DNAJC9	8.0541e-248	0.80083	0.961	0.726	2.70119e-243	4
JPT1	1.79451e-247	-0.848493	0.983	0.989	6.01841e-243	4
CENPA	1.68616e-246	-1.14844	0.7	0.893	5.65503e-242	4
PTMA	1.16125e-242	0.417853	1	1	3.89461e-238	4
CDCA8	9.64943e-242	-0.914472	0.722	0.914	3.23623e-237	4
BIRC5	3.96135e-241	-0.843661	0.951	0.987	1.32856e-236	4
SMIM14	2.41547e-239	-0.89054	0.247	0.697	8.101e-235	4
GOT1	1.24862e-238	-0.899299	0.412	0.782	4.18761e-234	4
PIF1	4.67351e-238	-0.767691	0.044	0.485	1.5674e-233	4
ANP32B	8.2159e-231	0.721044	0.993	0.873	2.75545e-226	4
SLC20A1	4.44795e-229	0.819921	0.893	0.472	1.49175e-224	4
RFC2	1.90434e-225	0.771138	0.854	0.405	6.38676e-221	4
HSPB11	3.29085e-222	0.808756	0.941	0.661	1.10368e-217	4
LIG1	2.45206e-221	0.795817	0.866	0.451	8.22371e-217	4
KIF14	3.51668e-221	-0.93058	0.361	0.765	1.17942e-216	4
CKS1B	2.24122e-219	-0.774046	0.981	0.985	7.51659e-215	4
HMMR	7.57961e-219	-0.980779	0.45	0.803	2.54205e-214	4
CARHSP1	6.72015e-218	0.835492	0.879	0.504	2.2538e-213	4
FKBP2	1.47632e-217	-0.873827	0.58	0.801	4.95127e-213	4
UBE2S	1.64503e-215	-0.984547	0.963	0.981	5.51711e-211	4
CDC6	3.61297e-215	0.730524	0.754	0.27	1.21172e-210	4
STMN2	9.3223e-214	-0.942461	0.922	0.955	3.12651e-209	4
HSD17B11	1.04786e-213	-0.914061	0.738	0.9	3.51431e-209	4
MARCKS	1.90987e-211	-0.742238	0.947	0.98	6.40533e-207	4
CDC25B	6.51657e-210	-0.828197	0.488	0.809	2.18553e-205	4
DNMT1	6.83868e-210	0.777562	0.936	0.638	2.29356e-205	4
PRDX2	3.30504e-209	0.635487	0.997	0.982	1.10844e-204	4
NASP	5.88966e-208	0.776566	0.961	0.744	1.97527e-203	4
GAS2L3	9.46082e-208	-0.822813	0.271	0.691	3.17297e-203	4
CCNE2	1.35557e-204	0.752317	0.736	0.274	4.54632e-200	4
PA2G4	5.28291e-204	0.716143	0.959	0.777	1.77178e-199	4
KIF20A	3.96391e-202	-0.809025	0.307	0.688	1.32941e-197	4
PKMYT1	3.47258e-200	0.735792	0.85	0.417	1.16463e-195	4
GAPDH	9.0767e-200	0.484805	1	1	3.04414e-195	4
GINS2	1.80819e-199	0.744721	0.866	0.469	6.0643e-195	4
DTL	1.02523e-197	0.724485	0.779	0.329	3.4384e-193	4
DONSON	4.50312e-196	0.663125	0.779	0.319	1.51026e-191	4
RRM1	1.14804e-195	0.752317	0.948	0.695	3.8503e-191	4
PFN1	3.87421e-195	0.651018	0.99	0.927	1.29933e-190	4
NUCKS1	1.50935e-192	-0.653428	0.997	0.996	5.06206e-188	4
HMGB3	3.33722e-191	-0.693405	0.96	0.98	1.11924e-186	4
ECT2	4.7446e-189	-0.804737	0.512	0.827	1.59124e-184	4
HIST2H2AC	5.38547e-188	0.907597	0.801	0.368	1.80618e-183	4
TOP2A	2.60189e-187	-0.94096	0.983	0.986	8.72623e-183	4
CKAP5	3.11316e-186	-0.876839	0.625	0.869	1.04409e-181	4
RFC4	4.56551e-185	0.716873	0.899	0.582	1.53118e-180	4
HAUS1	1.28144e-184	0.694132	0.915	0.621	4.29769e-180	4
CHAF1A	2.34771e-184	0.656617	0.782	0.35	7.87376e-180	4
DYNLL1	3.96757e-184	-0.763673	0.994	0.995	1.33064e-179	4
SAC3D1	5.44313e-183	0.657856	0.962	0.719	1.82552e-178	4
PPIA	1.5146e-182	0.449134	1	0.997	5.07968e-178	4
USP1	7.02784e-182	0.647897	0.98	0.814	2.357e-177	4
UHRF1	1.32882e-181	0.725998	0.957	0.773	4.45659e-177	4
REEP4	1.68986e-179	-0.597194	0.113	0.501	5.66745e-175	4
GGCT	2.13727e-179	0.693125	0.855	0.486	7.16797e-175	4
MCM10	2.70141e-175	0.639025	0.745	0.31	9.05999e-171	4
RTN4	4.29427e-175	-0.722926	0.948	0.974	1.44021e-170	4
RAD51C	5.0272e-172	0.628562	0.972	0.77	1.68602e-167	4
ILF2	9.55628e-172	-0.560572	0.991	0.991	3.20499e-167	4
MTHFD2	8.04827e-170	0.702551	0.937	0.69	2.69923e-165	4
PSMC3IP	4.85046e-169	0.615444	0.724	0.289	1.62675e-164	4
CEP70	6.38041e-168	-0.64932	0.244	0.616	2.13986e-163	4
ROGDI	1.75988e-167	-0.694706	0.838	0.915	5.90227e-163	4
MCM6	3.29149e-167	0.668173	0.811	0.419	1.1039e-162	4
TUBA1A	3.51307e-167	-0.949058	0.994	0.988	1.17821e-162	4
DCTN3	7.3545e-167	-0.587133	0.979	0.984	2.46655e-162	4
ARRB2	7.91504e-167	0.661731	0.896	0.611	2.65455e-162	4
ATCAY	1.99828e-166	-0.71029	0.5	0.758	6.70182e-162	4
DEK	2.07096e-166	0.525784	0.999	0.97	6.94558e-162	4
ARL6IP6	4.34901e-166	0.702233	0.878	0.527	1.45857e-161	4
TMEM106C	1.81148e-165	0.689275	0.93	0.696	6.07533e-161	4
RMI2	2.06286e-165	0.70998	0.8	0.415	6.91841e-161	4
GMNN	2.22472e-165	0.635699	0.953	0.736	7.46127e-161	4
IDH2	2.253e-165	0.674981	0.985	0.917	7.55612e-161	4
MCM4	2.58869e-165	0.618879	0.745	0.332	8.68195e-161	4
H2AFY	4.7554e-165	0.572653	0.998	0.976	1.59487e-160	4
HAT1	2.42377e-164	0.631695	0.839	0.468	8.12884e-160	4
CDKN3	2.00865e-161	-0.765627	0.902	0.943	6.7366e-157	4
MKI67	2.19812e-161	-0.841267	0.967	0.972	7.37207e-157	4
TUBB4B	3.71965e-161	-0.854185	0.994	0.995	1.2475e-156	4
PPP2R5C	9.44453e-160	-0.702821	0.476	0.753	3.16751e-155	4
CDCA5	2.3252e-159	0.646489	0.854	0.482	7.79825e-155	4
MYBL2	2.92548e-159	0.689114	0.909	0.62	9.81147e-155	4
RNF5	5.70481e-157	-0.608674	0.887	0.935	1.91328e-152	4
WDR34	7.8277e-156	0.66931	0.956	0.747	2.62525e-151	4
MNS1	2.13525e-155	0.687176	0.809	0.426	7.1612e-151	4
HMGA1	2.96806e-154	0.482555	0.998	0.977	9.95428e-150	4
SIVA1	4.62834e-154	0.585193	0.965	0.821	1.55225e-149	4
DCTPP1	6.17553e-154	0.640471	0.853	0.517	2.07115e-149	4
RNASEH2A	1.21939e-153	0.627794	0.831	0.485	4.08959e-149	4
G2E3	2.73546e-150	-0.69471	0.435	0.734	9.17418e-146	4
AC084033.3	8.69942e-150	-0.742613	0.696	0.861	2.91761e-145	4
QPRT	8.98046e-150	-0.71953	0.676	0.849	3.01187e-145	4
TCF19	1.99042e-149	0.615435	0.692	0.303	6.67547e-145	4
FAM72C	7.39201e-149	-0.563241	0.121	0.479	2.47913e-144	4
SSRP1	2.2229e-148	0.578091	0.96	0.786	7.45517e-144	4
BLM	2.90513e-147	0.505915	0.605	0.191	9.74321e-143	4
ASF1B	9.18891e-146	0.647807	0.775	0.407	3.08178e-141	4
TTK	1.75976e-145	-0.698612	0.445	0.734	5.90187e-141	4
DYNC1I2	3.10069e-145	-0.635532	0.771	0.89	1.03991e-140	4
RPL41	5.40203e-144	0.42093	1	1	1.81173e-139	4
SGO1	5.98711e-144	-0.628204	0.841	0.894	2.00796e-139	4
PMAIP1	1.13044e-143	0.652396	0.791	0.414	3.79128e-139	4
CENPH	1.39459e-143	0.600189	0.912	0.653	4.67716e-139	4
HP1BP3	2.75086e-143	-0.596394	0.91	0.968	9.22582e-139	4
CDKN1A	4.51148e-143	0.719252	0.743	0.358	1.51306e-138	4
MEX3A	4.81745e-143	-0.659893	0.514	0.753	1.61568e-138	4
FAM72D	1.26511e-141	-0.618465	0.165	0.522	4.24293e-137	4
MCM2	1.5057e-141	0.576408	0.737	0.355	5.04982e-137	4
WDR76	5.47034e-141	0.562832	0.745	0.358	1.83464e-136	4
NUDCD2	5.90954e-141	-0.716582	0.583	0.787	1.98194e-136	4
NDUFB4	1.1804e-140	-0.583764	0.918	0.96	3.95884e-136	4
SUMO2	8.38402e-140	0.361878	0.999	0.997	2.81183e-135	4
COX7A2	7.75754e-139	-0.464921	0.998	0.995	2.60172e-134	4
DTD1	1.4239e-138	-0.595071	0.771	0.878	4.77546e-134	4
MEA1	3.59111e-137	0.575878	0.906	0.658	1.20439e-132	4
SPA17	6.18374e-136	-0.684877	0.48	0.754	2.0739e-131	4
RPA2	2.34029e-135	0.581255	0.858	0.551	7.84887e-131	4
LMO7	4.13338e-135	-0.520733	0.121	0.452	1.38625e-130	4
CENPW	3.84185e-134	-0.732464	0.868	0.925	1.28848e-129	4
RBMX	5.29149e-134	-0.502098	0.991	0.991	1.77466e-129	4
NIPBL	9.56549e-134	-0.622859	0.63	0.811	3.20807e-129	4
SFPQ	6.30299e-133	-0.605346	0.965	0.981	2.1139e-128	4
RAD51AP1	2.43753e-132	0.551233	0.904	0.601	8.17498e-128	4
BORA	8.11566e-132	-0.567591	0.198	0.538	2.72183e-127	4
SNRPB	2.80956e-131	0.476436	0.989	0.946	9.42269e-127	4
ZNF367	3.41385e-131	0.487301	0.662	0.269	1.14494e-126	4
ACAT2	1.41316e-130	0.585912	0.858	0.557	4.73944e-126	4
PRC1	1.27634e-129	-0.623256	0.923	0.968	4.2806e-125	4
CDC45	3.53644e-129	0.524754	0.648	0.278	1.18605e-124	4
CENPM	1.84642e-128	0.563279	0.919	0.666	6.19251e-124	4
PHPT1	2.94595e-128	0.559068	0.992	0.917	9.88012e-124	4
CTPS1	7.17023e-128	0.525925	0.705	0.348	2.40475e-123	4
CCNA2	8.33589e-127	-0.72131	0.912	0.949	2.79569e-122	4
ESCO2	1.31008e-126	0.520509	0.783	0.411	4.39375e-122	4
RFC5	1.74761e-126	0.539507	0.779	0.437	5.86113e-122	4
FANCG	1.97022e-126	0.556806	0.784	0.449	6.60771e-122	4
CENPU	1.76579e-125	0.51964	0.961	0.784	5.92212e-121	4
MSH6	7.96841e-125	0.583082	0.745	0.394	2.67245e-120	4
PAICS	8.7944e-125	0.583045	0.812	0.495	2.94947e-120	4
DEPDC1	1.50077e-124	-0.554048	0.191	0.517	5.03328e-120	4
RAD23A	2.923e-124	0.506132	0.967	0.849	9.80316e-120	4
GTSE1	3.68765e-124	-0.589843	0.883	0.926	1.23676e-119	4
FBL	5.95921e-124	0.555249	0.997	0.953	1.9986e-119	4
CENPX	1.55632e-123	0.57039	0.808	0.497	5.21958e-119	4
FAM83D	5.91812e-123	-0.633399	0.353	0.663	1.98482e-118	4
FAM110A	7.27119e-123	-0.587426	0.524	0.738	2.43861e-118	4
NOP56	7.36182e-123	0.5732	0.939	0.762	2.46901e-118	4
BUB1	3.03396e-122	-0.546968	0.222	0.563	1.01753e-117	4
SLC25A5	4.7182e-122	0.508512	0.981	0.913	1.58239e-117	4
TAX1BP1	1.04359e-121	-0.632345	0.586	0.806	3.50001e-117	4
CPLX3	1.39526e-121	0.625898	0.989	0.931	4.67943e-117	4
TUBB	1.61131e-121	0.362737	1	0.999	5.404e-117	4
PTMS	4.57824e-121	-0.585401	0.991	0.994	1.53545e-116	4
UBA2	1.23308e-120	0.526363	0.932	0.742	4.13549e-116	4
POLR3K	1.80313e-120	0.540018	0.823	0.518	6.04734e-116	4
MCM5	7.2477e-120	0.524555	0.704	0.338	2.43073e-115	4
CCNE1	1.12607e-119	0.462607	0.5	0.161	3.7766e-115	4
MYEF2	1.46451e-119	-0.576624	0.707	0.861	4.91168e-115	4
POLD3	3.14272e-119	0.502717	0.708	0.347	1.05401e-114	4
HNRNPF	3.51139e-118	0.480444	0.991	0.937	1.17765e-113	4
FADS1	3.53138e-118	0.592212	0.937	0.784	1.18435e-113	4
PSMA4	3.7483e-118	-0.581209	0.955	0.971	1.2571e-113	4
CDCA7	4.99779e-117	0.597204	0.804	0.482	1.67616e-112	4
DLGAP5	1.01414e-116	-0.64332	0.588	0.794	3.40124e-112	4
DCAF7	1.22644e-116	-0.554058	0.642	0.816	4.11323e-112	4
E2F2	1.48582e-116	0.424693	0.521	0.167	4.98315e-112	4
CDK1	1.66052e-116	-0.667943	0.97	0.931	5.56904e-112	4
PARPBP	4.43512e-115	-0.576719	0.375	0.666	1.48745e-110	4
HLA-DQB1	1.17939e-114	-0.751885	0.547	0.657	3.95542e-110	4
EEF1B2	1.71903e-114	0.38418	1	0.996	5.76529e-110	4
ATAD2	2.8323e-114	0.494729	0.836	0.503	9.49896e-110	4
PXMP2	3.3561e-113	0.565917	0.766	0.459	1.12557e-108	4
DAP3	3.90888e-113	-0.521434	0.841	0.921	1.31096e-108	4
GPSM2	4.44251e-113	-0.59234	0.448	0.713	1.48993e-108	4
PIMREG	6.41581e-113	-0.645414	0.833	0.888	2.15173e-108	4
AP2S1	1.32092e-112	0.510332	0.925	0.737	4.43012e-108	4
KIF18A	2.72751e-112	-0.501129	0.21	0.522	9.14752e-108	4
ARHGAP11A	5.44588e-112	-0.619259	0.515	0.755	1.82644e-107	4
TMX2	1.29767e-111	-0.555724	0.744	0.869	4.35213e-107	4
RBBP4	1.20113e-110	0.467721	0.986	0.915	4.02836e-106	4
CXCR4	2.62481e-110	0.560516	0.766	0.42	8.80309e-106	4
CHAF1B	3.45125e-110	0.466492	0.628	0.29	1.15748e-105	4
INAFM1	4.17556e-110	0.515268	0.678	0.341	1.4004e-105	4
RPA3	5.98445e-110	0.513061	0.952	0.792	2.00707e-105	4
ISOC1	8.07447e-110	0.617762	0.973	0.874	2.70802e-105	4
CDCA3	1.37517e-109	-0.664712	0.812	0.902	4.61206e-105	4
TGIF1	1.78504e-109	-0.40799	0.05	0.312	5.98666e-105	4
CUTA	2.52891e-109	0.486571	0.975	0.897	8.48147e-105	4
HPRT1	3.85943e-109	0.487134	0.775	0.462	1.29438e-104	4
ENDOG	4.77122e-109	-0.556065	0.938	0.934	1.60017e-104	4
COCH	5.24518e-109	0.569707	0.7	0.391	1.75913e-104	4
PARP1	9.05713e-109	0.513744	0.964	0.837	3.03758e-104	4
HES4	1.43111e-108	0.686665	0.864	0.622	4.79966e-104	4
SUPT16H	1.84949e-108	0.523444	0.905	0.698	6.20281e-104	4
EIF4A3	1.9336e-108	0.561857	0.934	0.792	6.48491e-104	4
B2M	1.11801e-107	-0.578172	0.962	0.983	3.74959e-103	4
RBBP7	1.31809e-107	0.507254	0.947	0.79	4.42062e-103	4
SSR2	1.41038e-107	-0.436692	0.983	0.984	4.73012e-103	4
TUBG1	1.46431e-107	0.549032	0.923	0.743	4.91101e-103	4
PSRC1	2.19477e-107	-0.589157	0.564	0.776	7.36082e-103	4
CDKN2D	5.03016e-107	-0.702761	0.918	0.927	1.68701e-102	4
UBR7	2.4856e-106	0.475495	0.698	0.365	8.3362e-102	4
EXO1	3.58828e-106	0.397127	0.489	0.152	1.20344e-101	4
MORF4L2	6.33841e-106	-0.497653	0.94	0.941	2.12578e-101	4
SERTAD4	6.78309e-106	0.545564	0.852	0.601	2.27491e-101	4
MTHFD1	8.84023e-106	0.448287	0.618	0.283	2.96484e-101	4
CCDC181	1.48589e-105	-0.565046	0.901	0.96	4.98337e-101	4
CBR3	5.41547e-104	-0.598785	0.36	0.621	1.81624e-99	4
AKR1B1	1.70443e-103	0.573962	0.854	0.648	5.71631e-99	4
SDCBP	7.8805e-102	-0.57267	0.805	0.902	2.64296e-97	4
C7	1.09446e-101	-0.520539	0.354	0.614	3.67061e-97	4
NCAPH2	1.24843e-101	0.491224	0.899	0.668	4.18698e-97	4
HIST1H1C	2.91099e-101	0.564595	0.678	0.343	9.76287e-97	4
PAQR4	8.84347e-101	0.524914	0.78	0.481	2.96592e-96	4
HNRNPAB	2.27525e-100	0.514017	0.946	0.821	7.63073e-96	4
KIF2C	2.59306e-100	-0.579974	0.65	0.831	8.6966e-96	4
SVBP	1.19731e-98	-0.47556	0.88	0.927	4.01552e-94	4
DPF1	1.20788e-98	0.478379	0.64	0.322	4.05099e-94	4
RNF26	2.83329e-98	-0.555325	0.546	0.75	9.50229e-94	4
PRIM1	3.00292e-98	0.490102	0.852	0.575	1.00712e-93	4
CASP8AP2	5.33552e-98	0.486667	0.785	0.493	1.78943e-93	4
RNASEH2B	2.19155e-97	0.490025	0.887	0.666	7.35004e-93	4
UNG	5.02821e-97	0.483115	0.784	0.484	1.68636e-92	4
BUB3	1.32449e-96	-0.460129	0.976	0.98	4.44208e-92	4
C1orf35	2.20105e-96	0.464497	0.866	0.613	7.38187e-92	4
CRB1	2.76568e-96	-0.45117	0.187	0.462	9.27554e-92	4
FAM111B	9.71081e-96	0.4488	0.615	0.28	3.25681e-91	4
ENOPH1	1.06016e-95	0.485605	0.801	0.543	3.55557e-91	4
COPS3	1.51593e-95	0.47037	0.895	0.692	5.08412e-91	4
RPP25	1.54278e-95	0.487897	0.723	0.418	5.17418e-91	4
GNG4	2.21903e-95	0.479573	0.915	0.725	7.44217e-91	4
CHCHD2	2.28445e-95	0.34714	0.998	0.996	7.66158e-91	4
DERL3	9.36e-95	0.45808	0.583	0.267	3.13916e-90	4
NRGN	2.33277e-94	0.461051	0.584	0.289	7.82363e-90	4
PRR11	2.30468e-93	-0.539153	0.434	0.685	7.72943e-89	4
PRR13	3.6009e-93	-0.514587	0.462	0.688	1.20767e-88	4
AP2B1	3.84e-93	-0.480314	0.544	0.707	1.28786e-88	4
SAE1	7.32646e-93	0.469227	0.91	0.7	2.45715e-88	4
HDGF	1.64827e-92	-0.481127	0.862	0.923	5.52797e-88	4
MYL6	2.50341e-92	0.421007	0.999	0.987	8.39594e-88	4
FBXO5	2.65155e-92	0.422571	0.95	0.747	8.89275e-88	4
TNFAIP8L1	3.02424e-92	-0.358442	0.073	0.319	1.01427e-87	4
TRIM59	2.41845e-91	-0.617236	0.243	0.516	8.11101e-87	4
UBE2E3	4.64236e-91	-0.433366	0.946	0.965	1.55695e-86	4
NDC80	7.37985e-91	-0.517794	0.787	0.847	2.47506e-86	4
SUN2	8.34988e-91	-0.497417	0.325	0.592	2.80038e-86	4
EXOSC9	1.47704e-90	0.4404	0.705	0.397	4.9537e-86	4
BTG3	3.7733e-90	0.435458	0.97	0.868	1.26549e-85	4
RACGAP1	5.12118e-90	-0.504443	0.821	0.889	1.71754e-85	4
KIAA0586	5.23465e-90	-0.479807	0.246	0.521	1.7556e-85	4
PPIF	6.36026e-90	0.429196	0.672	0.371	2.1331e-85	4
SLC29A1	9.46524e-90	0.403153	0.586	0.269	3.17445e-85	4
CKAP2L	9.97774e-90	-0.521893	0.789	0.869	3.34633e-85	4
FANCI	2.34687e-89	0.459207	0.739	0.437	7.87092e-85	4
BRI3BP	1.08662e-88	0.413833	0.632	0.315	3.64431e-84	4
RPS2	1.80739e-88	0.355188	1	1	6.06161e-84	4
PSENEN	2.72133e-88	-0.471108	0.761	0.846	9.12681e-84	4
RECQL4	4.99784e-88	0.346957	0.529	0.211	1.67617e-83	4
COX5A	6.50883e-88	0.371549	0.997	0.97	2.18293e-83	4
SELENOH	8.60575e-88	0.463924	0.921	0.742	2.8862e-83	4
NDUFAF3	1.43917e-87	-0.499488	0.87	0.906	4.82669e-83	4
PSMC3	3.53118e-87	0.397726	0.975	0.885	1.18429e-82	4
ENO2	5.86551e-87	0.454429	0.971	0.891	1.96717e-82	4
TMBIM4	1.35688e-86	-0.477297	0.626	0.77	4.5507e-82	4
BRD8	1.91938e-86	-0.485455	0.474	0.692	6.43723e-82	4
ALKBH7	4.71342e-86	-0.428672	0.837	0.885	1.58079e-81	4
PLGRKT	4.90004e-86	-0.439409	0.306	0.561	1.64338e-81	4
NCL	1.31522e-85	0.445049	0.991	0.946	4.41098e-81	4
CHEK1	6.31964e-85	0.424799	0.709	0.404	2.11948e-80	4
CEP55	9.79118e-85	-0.515022	0.547	0.732	3.28377e-80	4
GNL1	1.55774e-84	0.40084	0.641	0.336	5.22435e-80	4
SPTBN1	2.03382e-84	-0.50023	0.466	0.678	6.82104e-80	4
PAFAH1B3	2.73516e-84	0.388735	0.99	0.924	9.17317e-80	4
RPSA	2.85262e-84	0.344672	1	0.998	9.56711e-80	4
TFDP1	6.24819e-84	0.447765	0.835	0.604	2.09552e-79	4
JUNB	1.17069e-83	0.593741	0.764	0.503	3.92626e-79	4
NRM	1.21257e-83	0.423896	0.754	0.474	4.06673e-79	4
UQCRFS1	1.37077e-83	-0.407711	0.907	0.95	4.59729e-79	4
LAGE3	1.61841e-83	0.467192	0.85	0.639	5.42781e-79	4
PKM	1.81702e-83	0.417707	0.998	0.97	6.09391e-79	4
COX6C	1.93128e-83	-0.398895	0.981	0.979	6.47712e-79	4
PUSL1	4.23017e-83	0.379608	0.562	0.257	1.41872e-78	4
MXD3	7.89137e-83	-0.519928	0.714	0.772	2.64661e-78	4
XRCC5	8.11102e-83	0.410822	0.974	0.902	2.72027e-78	4
RDX	1.444e-82	0.464031	0.948	0.823	4.8429e-78	4
ABHD3	1.51809e-82	0.389406	0.593	0.283	5.09136e-78	4
ISYNA1	2.35759e-82	0.436965	0.947	0.812	7.90689e-78	4
PPDPF	9.3654e-82	0.366489	0.996	0.968	3.14097e-77	4
GEM	1.93639e-81	-0.488262	0.344	0.572	6.49426e-77	4
CYTH2	2.82192e-81	-0.504164	0.611	0.759	9.46415e-77	4
CDCA7L	4.43882e-81	0.365821	0.488	0.199	1.48869e-76	4
TPI1	5.07941e-81	0.365752	1	0.992	1.70353e-76	4
FN3KRP	6.33681e-81	0.375224	0.605	0.31	2.12524e-76	4
FMC1	6.57738e-81	-0.460267	0.824	0.878	2.20592e-76	4
CNPY3	7.028e-81	0.422745	0.727	0.452	2.35705e-76	4
HIST1H1D	1.03941e-80	0.448522	0.445	0.165	3.48598e-76	4
HSPA9	1.11048e-80	0.462343	0.897	0.721	3.72432e-76	4
GAMT	1.21889e-80	0.444283	0.912	0.745	4.08791e-76	4
RFC3	1.55078e-80	0.428268	0.761	0.48	5.20101e-76	4
GSTA4	4.57765e-80	-0.449265	0.359	0.58	1.53525e-75	4
RUVBL2	2.10577e-79	-0.451968	0.738	0.821	7.06233e-75	4
STK17B	2.56767e-79	-0.325991	0.104	0.345	8.61144e-75	4
RNF138	6.57147e-79	0.42523	0.756	0.481	2.20394e-74	4
CEP170	8.07084e-79	-0.47979	0.569	0.736	2.7068e-74	4
DDX46	1.64187e-78	0.458534	0.902	0.726	5.50649e-74	4
GNB3	1.99337e-78	0.480181	0.979	0.928	6.68538e-74	4
PBK	4.1196e-78	-0.493882	0.957	0.968	1.38163e-73	4
KNL1	6.61806e-78	-0.510362	0.521	0.722	2.21957e-73	4
DDT	1.63422e-77	0.389668	0.98	0.906	5.48084e-73	4
SEC11C	1.67207e-77	-0.486336	0.878	0.904	5.60778e-73	4
P4HB	4.1822e-77	0.445148	0.924	0.788	1.40263e-72	4
SMC4	5.01593e-77	-0.470051	0.99	0.989	1.68224e-72	4
FDPS	4.09003e-76	0.445186	0.944	0.863	1.37172e-71	4
PBX1	5.00056e-76	-0.493384	0.561	0.761	1.67709e-71	4
NLRP1	6.39603e-76	0.494929	0.858	0.671	2.1451e-71	4
RAD54L	8.8797e-76	0.336672	0.393	0.131	2.97807e-71	4
IMMP1L	1.55119e-75	-0.425255	0.52	0.653	5.20237e-71	4
KIF5B	1.74915e-75	-0.426447	0.922	0.942	5.86629e-71	4
SLFN13	1.81002e-75	0.446546	0.669	0.399	6.07043e-71	4
ALYREF	2.23695e-75	0.449573	0.773	0.536	7.50227e-71	4
OLFM2	2.61415e-75	0.39458	0.533	0.262	8.76733e-71	4
CDC25A	5.66212e-75	0.363959	0.564	0.275	1.89896e-70	4
MTFP1	5.75084e-75	0.397134	0.581	0.29	1.92872e-70	4
MPC2	7.15979e-75	0.403839	0.897	0.706	2.40125e-70	4
HNRNPD	9.48062e-75	0.435909	0.971	0.924	3.17961e-70	4
UQCRH	2.29252e-74	0.320456	0.999	0.984	7.68864e-70	4
BEX1	2.59152e-74	-0.460577	0.909	0.921	8.69142e-70	4
SMC1A	3.37975e-74	0.44838	0.944	0.804	1.1335e-69	4
CDCA2	6.49113e-74	-0.451324	0.471	0.663	2.17699e-69	4
KEAP1	1.01907e-73	0.36465	0.632	0.347	3.41776e-69	4
VKORC1	1.0773e-73	0.424414	0.921	0.782	3.61306e-69	4
DSCC1	1.38146e-73	0.334563	0.469	0.192	4.63314e-69	4
ZADH2	2.27052e-73	-0.466922	0.495	0.693	7.61487e-69	4
C19orf48	3.6138e-73	0.462288	0.673	0.417	1.212e-68	4
HMGCR	3.70094e-73	-0.422378	0.27	0.505	1.24122e-68	4
UCK1	4.14167e-73	0.354366	0.631	0.343	1.38903e-68	4
AEN	5.91981e-73	0.31236	0.655	0.358	1.98539e-68	4
OTULINL	9.38372e-73	0.337872	0.508	0.224	3.14711e-68	4
MAD2L1	1.28702e-72	-0.450383	0.984	0.991	4.31642e-68	4
LBR	1.33445e-72	-0.469015	0.934	0.962	4.47548e-68	4
RUSC1	1.91365e-72	0.400703	0.594	0.319	6.41799e-68	4
SPC25	2.52234e-72	0.330203	0.914	0.687	8.45943e-68	4
PRTFDC1	2.57051e-72	0.443236	0.744	0.503	8.62097e-68	4
CDK2	5.01536e-72	0.29033	0.388	0.134	1.68205e-67	4
HAX1	6.48044e-72	-0.364956	0.923	0.934	2.17341e-67	4
C1QL1	1.01693e-71	0.379367	0.471	0.221	3.41057e-67	4
RBM8A	1.47658e-71	-0.368747	0.98	0.985	4.95215e-67	4
POLR3GL	1.68219e-71	-0.417546	0.457	0.644	5.64172e-67	4
NUSAP1	1.96723e-71	-0.445224	0.996	0.991	6.59768e-67	4
AP000688.2	3.39957e-71	-0.291437	0.076	0.282	1.14015e-66	4
SLC2A4RG	6.39993e-71	0.349363	0.542	0.264	2.14641e-66	4
PNRC1	8.93962e-71	-0.497939	0.559	0.73	2.99817e-66	4
GALK1	1.21732e-70	0.405522	0.623	0.364	4.08264e-66	4
NOSIP	1.44613e-70	-0.425867	0.743	0.821	4.85005e-66	4
BASP1	1.48574e-70	-0.432447	0.97	0.968	4.98288e-66	4
CEP97	1.82777e-70	-0.42603	0.456	0.658	6.12997e-66	4
GSTO1	2.64828e-70	-0.40835	0.8	0.879	8.88179e-66	4
RPLP0	3.80443e-70	0.274324	1	1	1.27593e-65	4
THOC7	4.22942e-70	-0.396077	0.794	0.861	1.41846e-65	4
LMF2	7.6741e-70	0.365194	0.588	0.312	2.57374e-65	4
PPM1G	2.13001e-69	0.399824	0.917	0.781	7.14361e-65	4
EEF2	2.69246e-69	0.358444	1	0.996	9.02996e-65	4
TEDC2	2.70772e-69	0.328323	0.513	0.236	9.08116e-65	4
CCAR1	3.54117e-69	-0.429086	0.679	0.788	1.18764e-64	4
FOPNL	7.35105e-69	-0.411699	0.403	0.617	2.4654e-64	4
KIF23	8.53746e-69	-0.464828	0.668	0.782	2.86329e-64	4
SMC2	1.01296e-68	-0.471767	0.966	0.959	3.39726e-64	4
CNBP	1.18293e-68	0.32476	0.994	0.974	3.96732e-64	4
NAP1L1	1.41809e-68	0.301366	0.999	0.992	4.75599e-64	4
MRPS26	1.76186e-68	0.386308	0.929	0.781	5.90892e-64	4
HSPA13	2.67181e-68	-0.437523	0.527	0.69	8.96071e-64	4
EBP	2.87268e-68	0.382739	0.941	0.819	9.6344e-64	4
SS18	3.6546e-68	-0.406659	0.306	0.535	1.22568e-63	4
RTKN2	3.69227e-68	-0.456273	0.686	0.789	1.23831e-63	4
ARID2	6.93701e-68	-0.413153	0.337	0.553	2.32654e-63	4
CEP41	6.95019e-68	-0.471688	0.479	0.678	2.33095e-63	4
EMP2	8.32155e-68	0.388545	0.576	0.329	2.79088e-63	4
PANK2	8.40954e-68	0.332412	0.59	0.312	2.82039e-63	4
GLRX	9.48398e-68	-0.366042	0.283	0.479	3.18074e-63	4
PRKDC	9.80796e-68	0.417037	0.811	0.591	3.28939e-63	4
POLR2I	1.11637e-67	0.387005	0.927	0.797	3.74408e-63	4
CFAP36	2.41816e-67	-0.434261	0.507	0.679	8.11001e-63	4
CDK4	4.23322e-67	0.392203	0.787	0.575	1.41974e-62	4
NSD3	7.69233e-67	0.3994	0.896	0.741	2.57985e-62	4
DERL2	1.75695e-66	0.383775	0.777	0.556	5.89246e-62	4
FDFT1	1.76856e-66	-0.610806	0.683	0.809	5.93138e-62	4
POLA2	2.38474e-66	0.329015	0.487	0.226	7.99794e-62	4
BARD1	2.50538e-66	0.389306	0.776	0.532	8.40256e-62	4
MSH2	3.03879e-66	0.395729	0.77	0.538	1.01915e-61	4
PIN1	5.76153e-66	0.360932	0.978	0.913	1.9323e-61	4
MCMBP	6.10276e-66	0.354851	0.612	0.339	2.04674e-61	4
SNRNP25	7.41749e-66	0.399797	0.795	0.578	2.48768e-61	4
KIF4A	1.0669e-65	-0.433751	0.44	0.645	3.57815e-61	4
FXYD6	1.68067e-65	0.380867	0.945	0.821	5.63665e-61	4
REC8	1.8732e-65	0.402127	0.88	0.725	6.28233e-61	4
MTUS1	2.20215e-65	-0.371833	0.245	0.469	7.38558e-61	4
VPS28	2.80833e-65	-0.379965	0.774	0.851	9.41857e-61	4
PNISR	3.05289e-65	-0.371828	0.928	0.946	1.02388e-60	4
KDM5B	3.24365e-65	-0.331151	0.203	0.419	1.08786e-60	4
HIRIP3	3.42771e-65	0.366296	0.902	0.709	1.14958e-60	4
TRIM69	3.81574e-65	-0.301946	0.131	0.349	1.27972e-60	4
TMEM98	4.39767e-65	0.43248	0.752	0.544	1.47489e-60	4
IMPA2	5.97498e-65	0.386731	0.699	0.444	2.00389e-60	4
ITPR2	9.16679e-65	-0.276169	0.068	0.262	3.07436e-60	4
NDUFA2	1.30928e-64	-0.381666	0.879	0.933	4.39107e-60	4
AC005833.1	1.61713e-64	-0.425807	0.432	0.622	5.42355e-60	4
SF3B2	2.43484e-64	0.360359	0.952	0.873	8.16595e-60	4
RNFT2	3.55087e-64	-0.298785	0.13	0.351	1.19089e-59	4
SHD	5.86908e-64	0.426654	0.561	0.317	1.96837e-59	4
SCLT1	7.12721e-64	-0.384629	0.371	0.572	2.39032e-59	4
SMIM15	8.13479e-64	-0.404299	0.619	0.742	2.72825e-59	4
SMC3	9.2995e-64	0.331873	0.996	0.962	3.11887e-59	4
PGAM1	1.30276e-63	0.361988	0.99	0.95	4.3692e-59	4
TIMELESS	1.58223e-63	0.353584	0.663	0.398	5.30647e-59	4
NCAPD2	2.00208e-63	-0.411849	0.431	0.638	6.71456e-59	4
OSER1-DT	2.13176e-63	-0.333613	0.202	0.421	7.14951e-59	4
SHMT2	6.65439e-63	0.409444	0.765	0.529	2.23175e-58	4
POLD2	9.90554e-63	0.354327	0.946	0.826	3.32212e-58	4
MAD2L2	1.19129e-62	0.383819	0.93	0.796	3.99534e-58	4
CNRIP1	1.50336e-62	0.405208	0.858	0.681	5.04198e-58	4
RANGAP1	2.26961e-62	-0.382862	0.334	0.555	7.61182e-58	4
IER2	3.56305e-62	0.498742	0.879	0.714	1.19497e-57	4
AC079922.2	7.88718e-62	0.261047	0.34	0.112	2.6452e-57	4
CNP	1.13431e-61	0.352868	0.654	0.409	3.80424e-57	4
EIF1AX	1.46305e-61	0.361872	0.966	0.891	4.90676e-57	4
INTU	1.52735e-61	-0.312072	0.143	0.348	5.12241e-57	4
SLC4A8	1.62225e-61	-0.410451	0.403	0.596	5.4407e-57	4
CBX1	1.75788e-61	-0.357498	0.973	0.975	5.89559e-57	4
PFDN4	1.90003e-61	-0.399141	0.706	0.8	6.37232e-57	4
SMIM20	3.132e-61	-0.378529	0.488	0.659	1.05041e-56	4
RSPH9	3.26119e-61	-0.28467	0.107	0.298	1.09374e-56	4
NXT1	3.35806e-61	0.381142	0.771	0.534	1.12623e-56	4
KIF11	3.40514e-61	-0.448925	0.593	0.736	1.14202e-56	4
RFC1	8.18655e-61	0.353689	0.581	0.329	2.74561e-56	4
TUBA4A	8.24539e-61	0.402887	0.584	0.339	2.76534e-56	4
ATF7IP	8.29408e-61	-0.377566	0.37	0.548	2.78167e-56	4
TPRKB	1.45231e-60	-0.375488	0.92	0.935	4.87076e-56	4
GMPS	1.86673e-60	0.374232	0.726	0.487	6.26063e-56	4
DAXX	2.81427e-60	0.356828	0.709	0.461	9.43849e-56	4
TMEM14C	2.84264e-60	0.366179	0.915	0.791	9.53363e-56	4
CENPV	4.5943e-60	0.316959	0.992	0.964	1.54084e-55	4
RPS4X	4.62791e-60	0.260978	1	0.999	1.55211e-55	4
CHRNA5	4.9099e-60	0.399627	0.649	0.406	1.64668e-55	4
RALGPS2	6.2335e-60	-0.419295	0.642	0.772	2.09059e-55	4
DBF4	1.61053e-59	-0.396869	0.733	0.815	5.40139e-55	4
TIPIN	1.64723e-59	0.26664	0.405	0.173	5.52447e-55	4
COQ10A	1.74764e-59	0.313416	0.507	0.259	5.86125e-55	4
OTX2	2.01987e-59	-0.412682	0.885	0.917	6.77425e-55	4
EBPL	2.55065e-59	-0.395948	0.631	0.756	8.55437e-55	4
CRABP2	5.02185e-59	0.451947	0.623	0.37	1.68423e-54	4
TMEFF2	6.81519e-59	-0.265585	0.069	0.257	2.28568e-54	4
GPC2	7.35113e-59	-0.399072	0.645	0.753	2.46542e-54	4
NHP2	1.0101e-58	-0.413174	0.931	0.941	3.38767e-54	4
PAIP1	1.33433e-58	-0.40332	0.696	0.792	4.47507e-54	4
MED19	1.75879e-58	-0.381458	0.677	0.785	5.89862e-54	4
LSM4	2.26174e-58	0.324759	0.988	0.942	7.58543e-54	4
GTF2A2	2.74061e-58	-0.333681	0.905	0.927	9.19147e-54	4
CEP57	3.12935e-58	0.366206	0.895	0.727	1.04952e-53	4
AURKB	5.74996e-58	-0.383683	0.886	0.888	1.92842e-53	4
SMARCA1	5.85442e-58	-0.407515	0.411	0.579	1.96345e-53	4
DYNLRB1	5.94569e-58	-0.330758	0.903	0.932	1.99407e-53	4
NFATC2IP	5.98305e-58	0.367123	0.751	0.536	2.0066e-53	4
FZR1	9.10916e-58	-0.370821	0.369	0.556	3.05503e-53	4
MMS22L	9.86691e-58	0.349081	0.53	0.281	3.30916e-53	4
PIDD1	1.03597e-57	0.251275	0.538	0.274	3.47442e-53	4
DHRS13	1.39298e-57	0.347442	0.604	0.365	4.67178e-53	4
CFL1	1.3991e-57	0.262196	0.999	0.994	4.69229e-53	4
PTPRN	1.67093e-57	0.340328	0.634	0.392	5.60396e-53	4
TOP1	2.45696e-57	-0.402092	0.639	0.776	8.24017e-53	4
ZNF672	2.69811e-57	0.365456	0.698	0.465	9.04894e-53	4
MASTL	3.62251e-57	0.259319	0.422	0.178	1.21492e-52	4
NT5DC2	4.49555e-57	0.418303	0.866	0.717	1.50772e-52	4
RAD1	4.86827e-57	0.335252	0.642	0.402	1.63272e-52	4
ENC1	7.82167e-57	-0.381277	0.316	0.531	2.62323e-52	4
ODF2L	1.07685e-56	-0.360391	0.559	0.707	3.61155e-52	4
EIF4EBP1	2.48957e-56	0.36675	0.945	0.842	8.34951e-52	4
SET	2.51925e-56	0.325772	0.996	0.98	8.44905e-52	4
NAA50	2.63211e-56	0.338693	0.628	0.381	8.82756e-52	4
HIST1H1E	2.72687e-56	0.34695	0.412	0.179	9.14538e-52	4
NDE1	2.7416e-56	-0.31559	0.215	0.415	9.19478e-52	4
CCDC88A	3.26515e-56	-0.408418	0.621	0.741	1.09506e-51	4
BRIX1	3.99384e-56	0.346718	0.793	0.591	1.33945e-51	4
PGRMC1	4.59531e-56	0.325224	0.963	0.874	1.54118e-51	4
SSBP4	8.46469e-56	0.359996	0.898	0.747	2.83889e-51	4
UQCRB	8.92178e-56	-0.337564	0.989	0.989	2.99219e-51	4
POLD1	1.17809e-55	0.324209	0.589	0.342	3.95108e-51	4
EMC9	2.24757e-55	-0.437718	0.672	0.787	7.5379e-51	4
GLO1	2.49703e-55	0.34898	0.849	0.673	8.37454e-51	4
CRIP1	2.51324e-55	0.382939	0.501	0.278	8.42891e-51	4
CCP110	2.53394e-55	0.351284	0.731	0.49	8.49833e-51	4
CALU	2.59069e-55	0.341247	0.645	0.415	8.68866e-51	4
PAXX	3.5102e-55	0.362695	0.834	0.65	1.17725e-50	4
IDH1	4.28608e-55	-0.330608	0.162	0.35	1.43747e-50	4
APOLD1	4.54677e-55	-0.382443	0.326	0.524	1.5249e-50	4
COPS6	5.26004e-55	0.331411	0.957	0.87	1.76411e-50	4
RPS5	6.32068e-55	0.266407	1	0.999	2.11983e-50	4
AC006450.3	6.71775e-55	0.377694	0.858	0.675	2.253e-50	4
APLP1	8.26724e-55	0.376986	0.933	0.837	2.77267e-50	4
PIGX	9.91246e-55	0.359578	0.776	0.568	3.32444e-50	4
PPP2R5E	1.28876e-54	-0.387109	0.777	0.844	4.32223e-50	4
MRPS36	1.43483e-54	-0.376195	0.725	0.831	4.81214e-50	4
SCML1	1.64724e-54	0.318745	0.727	0.486	5.52451e-50	4
PRDX1	1.88312e-54	-0.364813	0.974	0.974	6.3156e-50	4
CDC42BPA	1.89349e-54	-0.375417	0.533	0.679	6.3504e-50	4
NDFIP1	2.05648e-54	-0.359384	0.737	0.811	6.89701e-50	4
HSPD1	2.4618e-54	0.338806	0.98	0.93	8.2564e-50	4
PRPS2	3.20828e-54	0.280212	0.465	0.227	1.07599e-49	4
RIF1	3.38932e-54	0.348875	0.698	0.471	1.13671e-49	4
CPLX4	3.55985e-54	-0.418333	0.553	0.712	1.1939e-49	4
SKA2	3.58888e-54	-0.349751	0.954	0.957	1.20364e-49	4
LSM2	3.76978e-54	0.360789	0.896	0.746	1.26431e-49	4
ZSCAN16-AS1	4.64129e-54	-0.360151	0.445	0.594	1.5566e-49	4
MIIP	4.76518e-54	-0.353409	0.336	0.536	1.59815e-49	4
TOP2B	4.9411e-54	-0.375621	0.51	0.67	1.65715e-49	4
SNRPA	5.21153e-54	0.341408	0.836	0.644	1.74784e-49	4
PNKD	7.39869e-54	0.330615	0.871	0.7	2.48137e-49	4
CADM1	8.83504e-54	-0.383734	0.647	0.774	2.9631e-49	4
SAPCD2	1.0284e-53	-0.357967	0.369	0.544	3.44904e-49	4
PCGF6	1.18585e-53	0.293872	0.583	0.332	3.97709e-49	4
SELENOW	1.2624e-53	0.38889	0.844	0.69	4.23385e-49	4
CCND3	1.52074e-53	0.292224	0.484	0.254	5.10026e-49	4
EXOSC5	1.73235e-53	0.321839	0.572	0.332	5.80994e-49	4
PAK2	1.96575e-53	-0.369033	0.642	0.768	6.59272e-49	4
CDCA4	2.07141e-53	0.343688	0.847	0.66	6.94709e-49	4
LIX1L	2.28331e-53	-0.306429	0.262	0.468	7.65778e-49	4
GABARAP	2.74495e-53	0.340418	0.909	0.764	9.20602e-49	4
ELP5	2.88526e-53	0.337731	0.697	0.474	9.67659e-49	4
POC5	2.9968e-53	-0.303134	0.183	0.384	1.00507e-48	4
RPL4	3.11851e-53	0.265991	1	1	1.04589e-48	4
ZFAND2B	3.58634e-53	0.302427	0.578	0.338	1.20279e-48	4
GTF2H5	3.84529e-53	-0.353328	0.532	0.664	1.28963e-48	4
PSMG1	4.54907e-53	0.317683	0.559	0.317	1.52567e-48	4
AHCY	7.1559e-53	0.364541	0.795	0.614	2.39994e-48	4
RNF44	7.95491e-53	-0.283384	0.174	0.366	2.66792e-48	4
DRAP1	9.12119e-53	0.35853	0.909	0.782	3.05907e-48	4
AL391069.3	2.57423e-52	-0.352936	0.408	0.556	8.63347e-48	4
EIF4A1	2.67937e-52	0.34991	0.937	0.83	8.98606e-48	4
TP73	3.88565e-52	0.290658	0.527	0.284	1.30317e-47	4
SLC1A4	3.92739e-52	0.282703	0.461	0.232	1.31717e-47	4
NMU	8.18527e-52	-0.420837	0.895	0.92	2.74518e-47	4
WDYHV1	1.15964e-51	0.300632	0.489	0.273	3.88921e-47	4
RALY	1.21596e-51	0.321966	0.944	0.843	4.0781e-47	4
HACD3	1.38739e-51	0.345084	0.943	0.84	4.65302e-47	4
MRM2	1.45099e-51	0.311213	0.609	0.38	4.86633e-47	4
LRRC26	1.88748e-51	0.29696	0.503	0.264	6.33022e-47	4
ATP1A1	1.95731e-51	0.281952	0.536	0.294	6.56444e-47	4
YPEL3	2.51569e-51	0.367222	0.74	0.528	8.43711e-47	4
MPP3	4.63983e-51	0.305716	0.563	0.33	1.55611e-46	4
DDAH2	6.87549e-51	-0.390676	0.601	0.721	2.3059e-46	4
PHLDA3	7.8235e-51	0.295535	0.631	0.385	2.62385e-46	4
OTUD6B-AS1	9.81029e-51	-0.364442	0.582	0.704	3.29017e-46	4
ATP1B1	1.20701e-50	0.373832	0.87	0.712	4.04807e-46	4
HADH	1.2693e-50	0.341803	0.776	0.574	4.25697e-46	4
BAX	1.64476e-50	0.350805	0.807	0.611	5.51619e-46	4
ACTL6B	1.64821e-50	0.315939	0.591	0.37	5.52778e-46	4
AP1S2	1.71259e-50	0.350713	0.784	0.589	5.74368e-46	4
FAM161A	1.71981e-50	0.338658	0.847	0.657	5.7679e-46	4
POP7	2.25825e-50	0.329396	0.846	0.688	7.57372e-46	4
TIFA	2.28206e-50	0.2574	0.501	0.26	7.65357e-46	4
THOC6	2.85736e-50	0.306876	0.639	0.403	9.583e-46	4
ATP5F1C	3.24559e-50	-0.305567	0.937	0.946	1.08851e-45	4
PSMB6	3.63367e-50	-0.295109	0.918	0.931	1.21866e-45	4
CRIP2	4.63691e-50	0.329131	0.692	0.456	1.55513e-45	4
ACYP1	7.10462e-50	0.327859	0.884	0.709	2.38275e-45	4
CNIH2	7.95467e-50	0.30716	0.477	0.269	2.66784e-45	4
MRPS34	1.2563e-49	0.324395	0.869	0.715	4.21337e-45	4
ZFP36L2	1.25999e-49	0.392492	0.738	0.526	4.22575e-45	4
RNPS1	1.40857e-49	0.310058	0.972	0.913	4.72408e-45	4
CAMK2N1	1.92894e-49	0.398163	0.764	0.57	6.46928e-45	4
RORB	2.12373e-49	-0.391246	0.773	0.836	7.12258e-45	4
PSMD10	2.17532e-49	-0.303873	0.281	0.456	7.29559e-45	4
PRKAR2A	3.08288e-49	-0.354351	0.551	0.669	1.03394e-44	4
CABP2	4.94463e-49	-0.385799	0.645	0.745	1.65833e-44	4
ATP5PB	6.28749e-49	-0.321235	0.846	0.879	2.1087e-44	4
COMMD4	6.76891e-49	0.343364	0.875	0.717	2.27016e-44	4
MLLT11	6.80927e-49	-0.345964	0.971	0.962	2.28369e-44	4
JPT2	6.97145e-49	0.305746	0.597	0.365	2.33808e-44	4
CDC27	7.09149e-49	-0.342037	0.414	0.579	2.37834e-44	4
MID1	8.12095e-49	-0.250277	0.124	0.318	2.7236e-44	4
DBP	1.02956e-48	-0.361583	0.384	0.561	3.45295e-44	4
ZFAND6	1.20839e-48	-0.347469	0.55	0.678	4.0527e-44	4
TAGLN3	1.3473e-48	-0.375885	0.777	0.846	4.51858e-44	4
GSTP1	1.38119e-48	-0.3288	0.999	0.997	4.63223e-44	4
MMADHC	3.57476e-48	-0.33088	0.666	0.775	1.1989e-43	4
NME4	8.6349e-48	0.352191	0.806	0.626	2.89597e-43	4
ATAD5	9.89543e-48	0.307548	0.643	0.411	3.31873e-43	4
NABP2	1.06155e-47	0.322759	0.777	0.58	3.56022e-43	4
CTNNAL1	1.09151e-47	0.284071	0.778	0.566	3.66071e-43	4
HAUS2	1.3257e-47	0.27756	0.544	0.309	4.44612e-43	4
NUDT14	2.23393e-47	0.342369	0.65	0.444	7.49217e-43	4
NDUFA6	3.50242e-47	0.269208	0.97	0.886	1.17464e-42	4
ERP29	3.67284e-47	0.320352	0.904	0.78	1.2318e-42	4
SIGMAR1	4.06955e-47	0.337647	0.662	0.45	1.36485e-42	4
SPAG5	4.44373e-47	-0.363344	0.602	0.751	1.49034e-42	4
BORCS7	5.07032e-47	-0.328708	0.554	0.69	1.70048e-42	4
VDAC3	6.53781e-47	-0.337041	0.899	0.912	2.19265e-42	4
KLHL23	6.75242e-47	0.336228	0.811	0.638	2.26463e-42	4
SLC3A2	6.78798e-47	0.378631	0.825	0.653	2.27655e-42	4
CAMK2N2	7.22974e-47	0.258682	0.401	0.192	2.42471e-42	4
PDIA6	7.62837e-47	0.27572	0.98	0.917	2.5584e-42	4
DRAXIN	1.10565e-46	0.333128	0.616	0.401	3.70811e-42	4
NDUFA5	1.46287e-46	-0.293265	0.921	0.927	4.90618e-42	4
CDC25C	2.14646e-46	-0.337522	0.437	0.601	7.19879e-42	4
BRCA1	2.80316e-46	0.314979	0.563	0.342	9.40125e-42	4
KPNB1	2.90971e-46	0.314588	0.912	0.809	9.7586e-42	4
TUBB2A	2.93139e-46	-0.347407	0.844	0.873	9.83129e-42	4
AKR7A2	3.19428e-46	0.315465	0.711	0.512	1.0713e-41	4
VPS36	3.93534e-46	-0.344374	0.526	0.668	1.31984e-41	4
PARP2	5.27047e-46	0.295763	0.633	0.407	1.76761e-41	4
TIPRL	6.12172e-46	-0.333679	0.748	0.814	2.0531e-41	4
ANXA2	6.78941e-46	-0.387002	0.582	0.693	2.27703e-41	4
TSPAN4	7.4722e-46	0.273023	0.497	0.277	2.50603e-41	4
TMUB1	8.73502e-46	0.288534	0.58	0.358	2.92955e-41	4
MFAP4	1.19053e-45	-0.42633	0.309	0.474	3.99279e-41	4
SUZ12	1.75661e-45	0.326953	0.803	0.623	5.89132e-41	4
PMVK	1.8601e-45	0.31528	0.827	0.647	6.23841e-41	4
DZIP3	2.40036e-45	-0.327071	0.344	0.519	8.05034e-41	4
ELAVL2	2.43957e-45	0.346134	0.625	0.405	8.18183e-41	4
B3GAT3	2.47911e-45	0.3059	0.636	0.415	8.31444e-41	4
DECR1	3.21604e-45	-0.271799	0.206	0.368	1.0786e-40	4
SRI	3.23814e-45	-0.324528	0.641	0.728	1.08601e-40	4
DST	4.95636e-45	-0.365596	0.704	0.795	1.66226e-40	4
DCK	5.93095e-45	0.333626	0.891	0.766	1.98912e-40	4
ENO1	7.49041e-45	0.382009	0.996	0.981	2.51213e-40	4
TMEM107	8.13957e-45	0.319717	0.711	0.5	2.72985e-40	4
IMPDH2	9.70847e-45	0.330516	0.935	0.818	3.25603e-40	4
GPAA1	1.37171e-44	0.329768	0.856	0.71	4.60045e-40	4
OAZ2	1.55015e-44	-0.291191	0.704	0.772	5.1989e-40	4
ACLY	1.57379e-44	-0.329566	0.724	0.8	5.27819e-40	4
TCEAL2	1.6637e-44	0.40192	0.672	0.478	5.57973e-40	4
COX8A	1.86229e-44	-0.251613	0.997	0.994	6.24576e-40	4
NMRAL1	2.28907e-44	0.30386	0.576	0.367	7.67708e-40	4
TMEM14B	4.23706e-44	0.315321	0.917	0.809	1.42103e-39	4
DSN1	4.47498e-44	0.28978	0.592	0.37	1.50082e-39	4
EFHC1	4.6856e-44	0.314736	0.692	0.48	1.57146e-39	4
NUP85	5.20778e-44	0.265862	0.491	0.276	1.74659e-39	4
QSER1	5.26016e-44	-0.334713	0.501	0.613	1.76415e-39	4
PAWR	6.30239e-44	0.253718	0.418	0.211	2.11369e-39	4
XRCC1	7.44222e-44	0.306607	0.837	0.678	2.49597e-39	4
RSBN1	7.4573e-44	-0.318979	0.605	0.691	2.50103e-39	4
ARL4A	7.98743e-44	-0.338818	0.753	0.816	2.67883e-39	4
ATP6V0B	9.9918e-44	0.30976	0.959	0.894	3.35105e-39	4
NECTIN2	1.03526e-43	-0.296046	0.375	0.535	3.47204e-39	4
GADD45A	1.10796e-43	0.341936	0.745	0.533	3.71587e-39	4
MESP1	1.80632e-43	0.32369	0.779	0.605	6.05803e-39	4
KMT5A	1.92603e-43	-0.357083	0.483	0.625	6.45952e-39	4
TMEM243	2.74286e-43	0.255122	0.412	0.205	9.19901e-39	4
PRPS1	2.75128e-43	0.291971	0.654	0.442	9.22726e-39	4
EIF4G2	2.91989e-43	-0.312417	0.954	0.953	9.79274e-39	4
ACOT7	3.02061e-43	0.293802	0.899	0.758	1.01305e-38	4
C12orf49	3.7465e-43	-0.280796	0.251	0.414	1.2565e-38	4
ARID4A	3.85698e-43	-0.341975	0.549	0.663	1.29355e-38	4
PPP2R3C	3.90296e-43	0.301759	0.753	0.562	1.30897e-38	4
CNST	4.12129e-43	-0.350863	0.514	0.664	1.3822e-38	4
RD3	4.27327e-43	-0.319822	0.529	0.653	1.43317e-38	4
NDUFV1	5.0972e-43	0.289979	0.931	0.811	1.7095e-38	4
LY6H	5.12182e-43	0.306778	0.537	0.329	1.71776e-38	4
THEM6	6.94401e-43	0.29848	0.687	0.482	2.32888e-38	4
SERINC3	7.10701e-43	-0.296345	0.431	0.563	2.38355e-38	4
TIMM9	8.33284e-43	-0.314927	0.785	0.825	2.79467e-38	4
TXNDC12	8.89034e-43	-0.326483	0.598	0.712	2.98164e-38	4
ING2	8.97856e-43	0.315089	0.658	0.446	3.01123e-38	4
PODXL2	1.03908e-42	0.313488	0.876	0.728	3.48487e-38	4
PCBP1	1.19555e-42	0.271732	0.983	0.946	4.00962e-38	4
MARCKSL1	1.25829e-42	0.306869	0.989	0.973	4.22004e-38	4
TRIAP1	1.67301e-42	0.304467	0.771	0.577	5.61093e-38	4
FAF1	1.79457e-42	0.302931	0.839	0.668	6.01862e-38	4
SLC25A37	1.82824e-42	0.256721	0.484	0.266	6.13155e-38	4
PIN4	2.18191e-42	-0.322419	0.804	0.863	7.31767e-38	4
TCEAL3	2.47182e-42	0.291214	0.723	0.522	8.29e-38	4
RIPPLY3	2.48058e-42	0.276226	0.515	0.292	8.31937e-38	4
CCSAP	2.53436e-42	-0.337695	0.415	0.564	8.49974e-38	4
CALM3	3.34604e-42	-0.319694	0.993	0.991	1.12219e-37	4
HNRNPC	3.70277e-42	-0.315375	0.996	0.994	1.24184e-37	4
TMEM160	4.05937e-42	-0.294741	0.792	0.83	1.36143e-37	4
BAZ1B	4.13706e-42	0.331419	0.822	0.664	1.38749e-37	4
SERBP1	5.98333e-42	0.273379	0.979	0.929	2.00669e-37	4
OXCT1	7.2619e-42	0.296274	0.578	0.363	2.4355e-37	4
ITGB1BP1	9.00162e-42	0.328145	0.852	0.688	3.01896e-37	4
TUFM	2.41588e-41	0.282244	0.948	0.879	8.10237e-37	4
IPO5	2.68035e-41	0.298918	0.644	0.437	8.98937e-37	4
CACYBP	2.78224e-41	0.260993	0.996	0.975	9.33107e-37	4
IER3IP1	2.80899e-41	0.291308	0.866	0.729	9.42077e-37	4
KLHL7	2.83879e-41	-0.312389	0.461	0.607	9.52074e-37	4
CDH2	3.44333e-41	-0.302275	0.726	0.808	1.15483e-36	4
SMC5	3.60417e-41	0.268146	0.499	0.284	1.20877e-36	4
TMEM19	3.94602e-41	-0.261351	0.209	0.382	1.32342e-36	4
ARF6	4.20147e-41	0.304151	0.922	0.83	1.40909e-36	4
RPA1	4.30668e-41	0.289255	0.64	0.433	1.44437e-36	4
IP6K2	4.67051e-41	-0.311052	0.826	0.878	1.5664e-36	4
RPS12	4.97303e-41	0.296088	0.998	0.996	1.66786e-36	4
MED30	6.23384e-41	-0.330239	0.556	0.688	2.0907e-36	4
NUDT15	1.27769e-40	0.336368	0.745	0.559	4.2851e-36	4
SYNE1	1.72785e-40	-0.313504	0.386	0.544	5.79486e-36	4
HAGH	1.74542e-40	-0.311299	0.754	0.843	5.85379e-36	4
SLC25A1	1.87933e-40	0.276337	0.624	0.416	6.3029e-36	4
EEF1E1	4.00978e-40	0.293257	0.751	0.568	1.3448e-35	4
MRPL37	5.5632e-40	0.299723	0.837	0.691	1.86578e-35	4
HSPA5	5.57526e-40	-0.422074	0.807	0.871	1.86983e-35	4
ARHGEF39	6.08059e-40	-0.322315	0.412	0.574	2.03931e-35	4
POLE3	6.32018e-40	0.287696	0.682	0.48	2.11966e-35	4
RAB5IF	6.70778e-40	0.281722	0.872	0.735	2.24965e-35	4
SF3A2	6.74321e-40	0.294198	0.82	0.666	2.26154e-35	4
PLEKHB2	8.66823e-40	-0.291549	0.294	0.45	2.90715e-35	4
CIB2	1.2119e-39	0.280923	0.65	0.447	4.06447e-35	4
SNU13	1.25872e-39	0.267057	0.94	0.842	4.2215e-35	4
TOMM5	1.34083e-39	0.295771	0.677	0.491	4.49689e-35	4
ZC3H15	1.78668e-39	-0.301114	0.709	0.8	5.99217e-35	4
SON	2.15403e-39	-0.361832	0.901	0.929	7.22418e-35	4
SOX11	2.24898e-39	-0.512047	0.842	0.901	7.54263e-35	4
MIB1	2.33774e-39	-0.30173	0.454	0.584	7.84032e-35	4
ZWILCH	2.81143e-39	0.258575	0.572	0.36	9.42898e-35	4
STRADB	3.23628e-39	-0.317423	0.843	0.88	1.08538e-34	4
2021-09-11	3.65146e-39	0.300027	0.801	0.641	1.22463e-34	4
ADIPOR1	4.27358e-39	0.284664	0.837	0.683	1.43327e-34	4
MAPK1IP1L	4.44438e-39	0.301366	0.752	0.588	1.49055e-34	4
DNAJC21	4.45148e-39	0.287157	0.6	0.406	1.49294e-34	4
PSMG2	4.52655e-39	0.295051	0.879	0.749	1.51812e-34	4
CCNG2	5.46621e-39	-0.366498	0.409	0.566	1.83326e-34	4
SPAG9	6.78256e-39	-0.302877	0.506	0.641	2.27474e-34	4
FAM19A2	7.48387e-39	-0.275463	0.211	0.367	2.50994e-34	4
POMP	8.9012e-39	-0.255022	0.968	0.967	2.98528e-34	4
H2AFV	9.29642e-39	-0.251846	0.998	0.994	3.11783e-34	4
AGFG1	1.04716e-38	-0.267411	0.23	0.393	3.51198e-34	4
OLFM1	1.09329e-38	0.355958	0.733	0.539	3.66668e-34	4
CNTNAP2	1.18029e-38	0.29164	0.605	0.406	3.95847e-34	4
NDUFC1	1.20522e-38	-0.315158	0.642	0.751	4.04206e-34	4
PGAP1	1.76162e-38	-0.280426	0.251	0.419	5.90813e-34	4
TRAP1	1.9673e-38	0.266522	0.598	0.392	6.59792e-34	4
BTG2	1.97046e-38	0.498096	0.734	0.575	6.60852e-34	4
RCN1	2.27774e-38	0.254747	0.607	0.397	7.63909e-34	4
NCBP2	2.61781e-38	-0.329576	0.814	0.876	8.7796e-34	4
GLRX5	4.18878e-38	-0.281652	0.893	0.914	1.40483e-33	4
FH	4.42376e-38	0.275813	0.9	0.77	1.48364e-33	4
TUBB2B	4.66222e-38	-0.269789	1	0.996	1.56362e-33	4
RNF168	4.70857e-38	0.282288	0.601	0.408	1.57916e-33	4
NUP62	5.61192e-38	0.317912	0.691	0.506	1.88213e-33	4
PRDX4	6.94135e-38	0.283825	0.877	0.752	2.32799e-33	4
QTRT1	7.2892e-38	0.276009	0.653	0.455	2.44465e-33	4
NAB1	7.99738e-38	0.255065	0.502	0.306	2.68216e-33	4
GRK6	8.08661e-38	-0.294697	0.413	0.563	2.71209e-33	4
ASXL1	9.23816e-38	-0.285836	0.376	0.528	3.09829e-33	4
NRAV	1.49031e-37	-0.265441	0.251	0.406	4.99821e-33	4
LRR1	1.99737e-37	0.268897	0.804	0.626	6.69877e-33	4
HEXB	2.67183e-37	0.255327	0.589	0.382	8.96077e-33	4
PHGDH	2.86231e-37	0.360485	0.585	0.4	9.5996e-33	4
HSD17B10	2.91402e-37	-0.307994	0.72	0.797	9.77303e-33	4
GPX3	3.60594e-37	-0.27332	0.291	0.457	1.20936e-32	4
ANP32E	3.78487e-37	-0.331012	0.983	0.982	1.26937e-32	4
RABIF	4.4452e-37	0.267136	0.584	0.401	1.49083e-32	4
SEC61G	4.59491e-37	-0.286253	0.968	0.969	1.54104e-32	4
PTPMT1	4.68511e-37	0.269314	0.73	0.541	1.57129e-32	4
CEBPZ	4.99241e-37	0.283502	0.801	0.644	1.67435e-32	4
PEA15	5.48752e-37	0.302616	0.825	0.669	1.8404e-32	4
LSR	6.1083e-37	0.257657	0.388	0.201	2.0486e-32	4
TXNL1	7.41248e-37	-0.287636	0.817	0.874	2.486e-32	4
DMAC1	7.93164e-37	-0.303942	0.644	0.719	2.66011e-32	4
RPP30	9.13494e-37	0.277102	0.802	0.634	3.06367e-32	4
GNB2	9.6122e-37	0.273821	0.927	0.823	3.22374e-32	4
EEF1A2	1.018e-36	0.276628	0.918	0.812	3.41418e-32	4
YARS	1.12922e-36	0.274181	0.591	0.391	3.78716e-32	4
NANOS1	1.16344e-36	0.289628	0.692	0.507	3.90195e-32	4
NOLC1	1.35794e-36	0.280273	0.735	0.551	4.55426e-32	4
FABP5	1.55196e-36	0.256992	0.988	0.954	5.20496e-32	4
TMEM256	1.72183e-36	-0.307215	0.672	0.755	5.77466e-32	4
TMEM38B	1.951e-36	0.280075	0.667	0.493	6.54327e-32	4
HDGFL3	2.26988e-36	0.292689	0.914	0.809	7.61271e-32	4
CKAP4	2.32087e-36	-0.285917	0.522	0.618	7.78374e-32	4
HMGN3	2.35315e-36	-0.304853	0.872	0.893	7.89201e-32	4
ATP5PO	2.39271e-36	-0.250248	0.977	0.975	8.02466e-32	4
CD151	3.7071e-36	0.272088	0.597	0.402	1.24329e-31	4
TMPRSS3	5.36138e-36	-0.329893	0.333	0.473	1.7981e-31	4
NMB	5.79739e-36	-0.280976	0.206	0.36	1.94433e-31	4
BMPR2	5.88799e-36	-0.251368	0.269	0.436	1.97471e-31	4
MACROD1	6.41317e-36	0.282805	0.679	0.497	2.15085e-31	4
SH3BP5	7.48048e-36	-0.250054	0.174	0.321	2.5088e-31	4
DCT	8.57269e-36	-0.367756	0.968	0.963	2.87511e-31	4
POLR2H	1.2317e-35	0.274309	0.738	0.557	4.13087e-31	4
FAM213A	1.56185e-35	0.264599	0.94	0.844	5.23815e-31	4
KRTCAP2	1.62386e-35	-0.273706	0.843	0.879	5.44611e-31	4
ESAM	1.78581e-35	0.295833	0.734	0.555	5.98926e-31	4
PRPF19	1.83272e-35	0.278811	0.734	0.564	6.14659e-31	4
SEM1	1.87796e-35	-0.273813	0.914	0.921	6.29832e-31	4
GRINA	2.21869e-35	-0.270469	0.717	0.758	7.44104e-31	4
PPHLN1	3.96597e-35	-0.270232	0.659	0.729	1.33011e-30	4
TMEM54	4.19222e-35	0.299808	0.711	0.536	1.40599e-30	4
THAP7	6.80195e-35	0.267055	0.628	0.442	2.28124e-30	4
HCFC1R1	7.30759e-35	0.27663	0.672	0.505	2.45082e-30	4
GNL3	7.41791e-35	0.263939	0.622	0.434	2.48782e-30	4
HNRNPA3	9.72564e-35	0.254323	0.988	0.955	3.26179e-30	4
RB1CC1	1.04944e-34	-0.290329	0.455	0.592	3.51962e-30	4
MRPL51	1.33781e-34	-0.251901	0.964	0.962	4.48673e-30	4
PRMT5	1.36501e-34	-0.259996	0.452	0.572	4.57799e-30	4
CAMK2B	1.64849e-34	0.317201	0.614	0.437	5.52871e-30	4
SKP1	1.73943e-34	-0.261203	0.963	0.966	5.83371e-30	4
CTSV	2.47754e-34	0.27766	0.629	0.444	8.30917e-30	4
SNAPC1	2.90421e-34	-0.263753	0.264	0.423	9.74014e-30	4
RPUSD3	3.22894e-34	-0.279924	0.586	0.683	1.08292e-29	4
SAT2	3.60321e-34	-0.275385	0.632	0.702	1.20845e-29	4
LMNB1	4.29814e-34	-0.345972	0.889	0.906	1.44151e-29	4
TRIM47	4.47331e-34	0.261224	0.52	0.334	1.50026e-29	4
CSNK2B	5.50187e-34	0.255495	0.951	0.881	1.84522e-29	4
PPP1CA	5.55153e-34	0.26457	0.93	0.837	1.86187e-29	4
LRRC59	6.41795e-34	0.270862	0.734	0.572	2.15245e-29	4
PIM3	7.02532e-34	-0.279253	0.499	0.622	2.35615e-29	4
PROM1	7.81482e-34	-0.288392	0.454	0.585	2.62094e-29	4
SNAPC3	7.9889e-34	-0.346643	0.534	0.663	2.67932e-29	4
DAZAP2	8.02983e-34	-0.299723	0.499	0.635	2.69304e-29	4
GGNBP2	9.51715e-34	0.272242	0.758	0.592	3.19186e-29	4
TSPAN3	9.76475e-34	0.27977	0.943	0.868	3.2749e-29	4
SMTN	1.58278e-33	-0.277032	0.478	0.621	5.30833e-29	4
MFGE8	1.68283e-33	0.320148	0.624	0.44	5.64388e-29	4
DLL1	2.0256e-33	-0.280564	0.268	0.4	6.79346e-29	4
CNTFR	2.66713e-33	0.267757	0.731	0.559	8.94501e-29	4
SDHC	2.82023e-33	-0.281804	0.729	0.81	9.4585e-29	4
CKLF	3.01998e-33	0.270665	0.775	0.603	1.01284e-28	4
HEBP1	3.11093e-33	0.253601	0.626	0.438	1.04334e-28	4
TLNRD1	3.47377e-33	-0.302282	0.587	0.687	1.16503e-28	4
CDK16	3.49105e-33	-0.283987	0.702	0.796	1.17083e-28	4
FUBP1	5.0944e-33	-0.28661	0.679	0.767	1.70856e-28	4
NUP37	5.14747e-33	-0.271907	0.351	0.485	1.72636e-28	4
CCDC60	5.2915e-33	-0.250225	0.703	0.748	1.77466e-28	4
H1FX	5.61463e-33	0.25241	0.99	0.97	1.88303e-28	4
SSB	6.13054e-33	-0.269666	0.857	0.878	2.05606e-28	4
PEG10	6.50093e-33	0.273577	0.745	0.569	2.18028e-28	4
ILK	8.30357e-33	-0.312306	0.704	0.768	2.78485e-28	4
SMARCC2	9.3542e-33	0.263025	0.656	0.476	3.13721e-28	4
COA1	1.27824e-32	0.266184	0.781	0.623	4.28695e-28	4
CXXC5	1.48787e-32	0.273854	0.952	0.871	4.99002e-28	4
ZNHIT3	1.82586e-32	0.266758	0.859	0.727	6.12357e-28	4
TNRC6B	1.82764e-32	-0.29786	0.582	0.688	6.12955e-28	4
DAAM1	1.90122e-32	-0.294347	0.881	0.912	6.37633e-28	4
KLF6	1.91542e-32	-0.345204	0.669	0.781	6.42392e-28	4
ANAPC15	2.05812e-32	-0.283821	0.644	0.732	6.90251e-28	4
FAM50A	2.52382e-32	0.261321	0.77	0.611	8.46438e-28	4
RBP4	3.61092e-32	0.287649	0.955	0.897	1.21103e-27	4
CIP2A	4.75334e-32	-0.290224	0.534	0.628	1.59417e-27	4
KCNV2	5.06235e-32	-0.265256	0.881	0.884	1.69781e-27	4
GLUL	5.67766e-32	-0.283255	0.858	0.897	1.90417e-27	4
MAGEF1	5.72354e-32	0.256815	0.766	0.604	1.91956e-27	4
FBXO28	6.61884e-32	-0.267356	0.441	0.557	2.21983e-27	4
AGL	1.03757e-31	-0.269782	0.225	0.36	3.47982e-27	4
NDUFA7	1.07304e-31	-0.25211	0.824	0.849	3.59876e-27	4
NT5C3A	1.57017e-31	0.265174	0.84	0.715	5.26602e-27	4
DNAJC15	1.84298e-31	-0.251503	0.694	0.758	6.18099e-27	4
NAP1L4	2.01059e-31	0.272508	0.887	0.775	6.74311e-27	4
YIPF4	2.0549e-31	-0.282461	0.688	0.778	6.89173e-27	4
MEIOB	2.59106e-31	-0.265129	0.243	0.411	8.6899e-27	4
TSPAN7	2.5982e-31	0.261973	0.734	0.562	8.71385e-27	4
ATP6V1G2	3.06302e-31	0.251876	0.63	0.44	1.02727e-26	4
RCCD1	3.45448e-31	-0.309596	0.523	0.631	1.15856e-26	4
PRELID1	3.55576e-31	0.261495	0.842	0.722	1.19253e-26	4
POLE4	3.66134e-31	0.272169	0.629	0.453	1.22794e-26	4
BUB1B	3.69195e-31	-0.280589	0.363	0.505	1.2382e-26	4
ACSL3	3.83046e-31	-0.291942	0.561	0.67	1.28466e-26	4
TCAF1	4.42996e-31	-0.271227	0.474	0.591	1.48572e-26	4
LMNA	5.11448e-31	-0.266333	0.245	0.343	1.71529e-26	4
CALM1	5.27263e-31	0.271136	0.937	0.859	1.76833e-26	4
MRPL52	6.63764e-31	-0.252388	0.712	0.772	2.22613e-26	4
MRFAP1	9.54521e-31	-0.264731	0.91	0.944	3.20127e-26	4
ARID4B	1.42286e-30	-0.297895	0.745	0.822	4.772e-26	4
HOXB2	1.6068e-30	-0.356892	0.377	0.503	5.38888e-26	4
EGR1	1.78484e-30	0.318053	0.563	0.375	5.986e-26	4
DESI2	2.02638e-30	-0.259018	0.646	0.697	6.79609e-26	4
PNRC2	2.54027e-30	-0.288013	0.825	0.852	8.51956e-26	4
CSDE1	3.32624e-30	-0.252442	0.908	0.925	1.11555e-25	4
AKAP9	3.32891e-30	-0.29264	0.833	0.878	1.11645e-25	4
RMND1	3.97673e-30	-0.263075	0.546	0.64	1.33372e-25	4
CDKN1B	4.19298e-30	-0.295218	0.665	0.747	1.40624e-25	4
CENPC	7.66024e-30	-0.265879	0.514	0.615	2.56909e-25	4
ZBTB18	9.15525e-30	-0.258596	0.441	0.533	3.07049e-25	4
CEBPZOS	9.82741e-30	-0.257286	0.515	0.596	3.29592e-25	4
PAK4	1.20769e-29	-0.253529	0.513	0.616	4.05034e-25	4
EIF4E	1.74812e-29	-0.255445	0.881	0.886	5.86285e-25	4
KNOP1	1.77449e-29	0.260387	0.699	0.532	5.95129e-25	4
2021-09-04	1.86207e-29	0.305942	0.751	0.597	6.245e-25	4
N4BP2	2.05487e-29	0.255592	0.667	0.498	6.89164e-25	4
MRPL47	2.08102e-29	-0.25646	0.687	0.763	6.97932e-25	4
SMIM30	2.38643e-29	-0.259481	0.301	0.445	8.00362e-25	4
ECI1	3.11427e-29	0.279902	0.833	0.72	1.04447e-24	4
SF3B4	3.84979e-29	0.261979	0.835	0.727	1.29114e-24	4
NRDC	5.70006e-29	-0.260121	0.456	0.579	1.91169e-24	4
MAP1B	6.28143e-29	-0.28749	0.999	0.995	2.10667e-24	4
RPL39L	7.86881e-29	-0.307316	0.833	0.865	2.63904e-24	4
HYLS1	8.41126e-29	-0.261472	0.4	0.496	2.82097e-24	4
PLEKHA5	1.86591e-28	-0.256216	0.61	0.693	6.25789e-24	4
GLCCI1	2.12014e-28	-0.257996	0.484	0.598	7.11053e-24	4
MCUB	2.89636e-28	0.258755	0.675	0.505	9.71382e-24	4
PDLIM1	5.01186e-28	0.254442	0.447	0.276	1.68088e-23	4
EXOSC8	5.03855e-28	-0.256717	0.676	0.759	1.68983e-23	4
PRRT2	5.07475e-28	0.28208	0.712	0.551	1.70197e-23	4
NDUFS4	6.11202e-28	-0.256632	0.82	0.866	2.04985e-23	4
C1GALT1	8.08738e-28	0.251074	0.707	0.55	2.71235e-23	4
RASD1	1.37052e-27	-0.334071	0.659	0.696	4.59646e-23	4
CETN3	1.56773e-27	-0.288053	0.552	0.638	5.25786e-23	4
ARHGAP11B	2.20627e-27	-0.272487	0.266	0.409	7.3994e-23	4
KPNA4	2.58096e-27	-0.251525	0.41	0.534	8.65602e-23	4
THSD7A	3.03799e-27	-0.253111	0.412	0.529	1.01888e-22	4
DEPDC1B	4.42766e-27	-0.268299	0.538	0.618	1.48495e-22	4
CCDC112	4.67377e-27	-0.269579	0.579	0.673	1.56749e-22	4
MIS18BP1	5.22525e-27	-0.281147	0.873	0.876	1.75244e-22	4
TACC3	7.88001e-27	-0.267894	0.8	0.857	2.6428e-22	4
MALAT1	9.30172e-27	-0.398621	1	1	3.11961e-22	4
KIF1B	3.12751e-26	-0.251442	0.591	0.678	1.0489e-21	4
AK6	3.15984e-26	-0.26744	0.629	0.704	1.05975e-21	4
ABHD14A	5.2511e-26	0.251362	0.856	0.735	1.76112e-21	4
HMGCS1	1.18898e-25	-0.296218	0.403	0.495	3.9876e-21	4
CNTRL	2.20199e-25	-0.274127	0.572	0.666	7.38503e-21	4
LCORL	2.78721e-25	-0.25549	0.549	0.637	9.34774e-21	4
H1F0	2.99167e-25	0.334668	0.48	0.314	1.00334e-20	4
DDX5	3.4302e-25	-0.258964	0.955	0.963	1.15042e-20	4
SOX4	1.40243e-24	-0.33931	0.939	0.949	4.70347e-20	4
HJURP	1.3528e-23	-0.28435	0.704	0.733	4.53701e-19	4
SRGAP2B	1.66266e-23	-0.256013	0.532	0.617	5.57623e-19	4
DUSP2	2.26019e-23	0.272245	0.515	0.362	7.58024e-19	4
ACTC1	1.94815e-22	-0.299692	0.74	0.785	6.5337e-18	4
FOSB	3.10865e-22	0.261545	0.5	0.35	1.04258e-17	4
FEV	3.43728e-22	0.256618	0.424	0.283	1.1528e-17	4
ZMYND10	6.41427e-22	-0.259185	0.584	0.641	2.15122e-17	4
CCNG1	7.78466e-22	-0.267896	0.75	0.818	2.61082e-17	4
POLR2J3.1	1.58763e-21	0.254626	0.792	0.658	5.32461e-17	4
DLK1	4.29335e-21	0.293645	0.25	0.134	1.4399e-16	4
CTSL	8.949e-21	-0.272691	0.649	0.725	3.00131e-16	4
FOS	1.74899e-20	0.368802	0.861	0.752	5.86576e-16	4
PDE6H	7.53743e-18	0.423202	0.775	0.7	2.5279e-13	4
RSRC2	2.15975e-17	-0.254797	0.861	0.903	7.24336e-13	4
MT1X	3.6045e-14	-0.530993	0.281	0.304	1.20888e-09	4
MDM4	3.84159e-12	-0.262309	0.578	0.655	1.28839e-07	4
MEG3	1.21218e-11	0.254532	0.441	0.344	4.06541e-07	4
LOXL1	2.08551e-10	0.25381	0.74	0.659	6.99438e-06	4
HSPH1	6.07186e-09	-0.25115	0.596	0.658	0.000203638	4
ARL6IP1	0	2.34995	0.999	0.984	0	5
CDC20	0	1.98118	0.982	0.787	0	5
CCNB1	0	1.97958	0.969	0.704	0	5
NEK2	0	1.88126	0.99	0.881	0	5
KPNA2	0	1.87014	0.995	0.929	0	5
UBE2C	0	1.78062	1	0.995	0	5
PTTG1	0	1.77091	0.999	0.972	0	5
CCNB2	0	1.75676	0.988	0.761	0	5
CENPF	0	1.71861	0.998	0.99	0	5
PLK1	0	1.61563	0.94	0.522	0	5
ASPM	0	1.57466	0.954	0.755	0	5
KNSTRN	0	1.47219	0.96	0.684	0	5
CNIH4	0	1.28922	0.979	0.886	0	5
TROAP	0	1.25218	0.912	0.551	0	5
CKAP2	0	1.18103	0.99	0.949	0	5
CKS2	0	1.15866	0.983	0.966	0	5
HMGB2	0	1.06595	1	1	0	5
LSM5	0	1.04033	0.993	0.958	0	5
CALM2	0	0.9976	1	1	0	5
RAD21	0	0.993115	0.991	0.955	0	5
RANBP1	0	-0.831039	0.954	0.997	0	5
TYMS	0	-0.945411	0.853	0.993	0	5
E2F1	0	-1.15525	0.469	0.924	0	5
FEN1	0	-1.16097	0.643	0.969	0	5
DHFR	0	-1.1943	0.625	0.962	0	5
MCM3	0	-1.1967	0.436	0.919	0	5
CLSPN	0	-1.25263	0.503	0.936	0	5
SLBP	0	-1.26589	0.606	0.973	0	5
PCNA	0	-1.30226	0.83	0.992	0	5
DUT	0	-1.30533	0.826	0.995	0	5
RRM2	0	-1.34772	0.664	0.988	0	5
PCLAF	0	-1.35668	0.672	0.98	0	5
MCM7	0	-1.39251	0.682	0.989	0	5
CDT1	3.09668062118042e-314	-1.2177	0.488	0.915	0	5
CCNA1	7.41593513664102e-312	1.23385	0.792	0.294	2.48716e-307	5
HSP90B1	1.2313e-306	1.06856	0.965	0.881	4.12953e-302	5
MZT1	1.18042e-302	0.954826	0.995	0.968	3.95889e-298	5
HIST1H4C	8.30044e-300	-1.40635	0.931	0.996	2.7838e-295	5
TK1	2.2901e-298	-1.05787	0.318	0.819	7.68052e-294	5
TPX2	7.58201e-297	0.99254	0.976	0.9	2.54285e-292	5
TUBA1C	4.48849e-295	1.16494	0.763	0.285	1.50535e-290	5
NUF2	8.36104e-295	1.11336	0.981	0.906	2.80413e-290	5
CENPE	1.52963e-293	1.13366	0.822	0.369	5.13009e-289	5
JPT1	2.53358e-290	0.891148	0.992	0.982	8.49711e-286	5
ATP5F1B	8.5704e-287	0.781128	0.995	0.987	2.87434e-282	5
RFC2	9.96418e-286	-0.98084	0.386	0.857	3.34179e-281	5
AURKA	2.99124e-283	1.11688	0.828	0.487	1.0032e-278	5
DNAJC9	1.44468e-281	-0.879348	0.719	0.96	4.84516e-277	5
HELLS	1.17401e-274	-0.955955	0.505	0.919	3.93739e-270	5
SGO2	2.15992e-274	1.04027	0.89	0.607	7.24394e-270	5
SLC20A1	3.46805e-273	-0.970603	0.456	0.895	1.16312e-268	5
KIF20B	7.06955e-273	1.02625	0.967	0.838	2.37099e-268	5
UBALD2	7.68765e-265	0.953788	0.893	0.706	2.57828e-260	5
WSB1	8.49352e-264	1.06013	0.906	0.69	2.84856e-259	5
ANP32B	9.19936e-264	-0.791046	0.869	0.993	3.08528e-259	5
CDC6	7.08396e-263	-0.885449	0.25	0.756	2.37582e-258	5
HSPB11	1.3338e-257	-0.913864	0.651	0.942	4.47331e-253	5
NASP	7.41355e-254	-0.903734	0.736	0.962	2.48636e-249	5
CDCA8	1.40028e-251	0.932336	0.924	0.72	4.69626e-247	5
SMIM14	3.06375e-251	0.909346	0.713	0.246	1.02752e-246	5
PIF1	3.91191e-251	0.788558	0.501	0.044	1.31198e-246	5
CENPA	7.17334e-251	1.15605	0.894	0.704	2.40579e-246	5
MARCKS	8.23291e-249	0.785369	0.984	0.945	2.76115e-244	5
GOT1	9.71981e-248	0.91552	0.795	0.412	3.25983e-243	5
DTL	9.98394e-248	-0.888549	0.307	0.783	3.34841e-243	5
LIG1	3.80649e-244	-0.855541	0.438	0.865	1.27662e-239	5
SAC3D1	4.38116e-242	-0.931904	0.71	0.963	1.46935e-237	5
CCNE2	4.31896e-241	-0.850335	0.253	0.74	1.44849e-236	5
STMN2	3.63625e-240	0.996149	0.969	0.912	1.21953e-235	5
PKMYT1	1.09873e-239	-0.887635	0.4	0.851	3.68493e-235	5
CKS1B	2.45798e-239	0.80577	0.989	0.978	8.24359e-235	5
DONSON	3.17521e-239	-0.821451	0.297	0.783	1.0649e-234	5
DNMT1	1.59401e-238	-0.858206	0.628	0.935	5.346e-234	5
PA2G4	2.23742e-237	-0.790027	0.77	0.96	7.50386e-233	5
FKBP2	4.70532e-234	0.910766	0.82	0.572	1.57807e-229	5
HSD17B11	5.14919e-233	0.951398	0.914	0.732	1.72693e-228	5
UHRF1	1.27851e-229	-0.877529	0.765	0.958	4.28788e-225	5
CARHSP1	2.04948e-229	-0.86752	0.493	0.877	6.87353e-225	5
BIRC5	1.473e-228	0.818415	0.987	0.952	4.94013e-224	5
KIF14	3.26416e-228	0.943922	0.778	0.361	1.09473e-223	5
CHAF1A	4.87932e-228	-0.786223	0.33	0.785	1.63643e-223	5
RFC4	7.67939e-228	-0.844101	0.569	0.9	2.57551e-223	5
PTMA	4.9125e-227	-0.412464	1	1	1.64755e-222	5
CDC25B	5.93582e-226	0.857605	0.828	0.483	1.99076e-221	5
GMNN	3.14589e-224	-0.87117	0.727	0.955	1.05507e-219	5
GINS2	2.0837e-222	-0.810192	0.456	0.865	6.98832e-218	5
GAS2L3	5.46953e-222	0.847668	0.709	0.269	1.83437e-217	5
USP1	7.96571e-222	-0.77704	0.808	0.98	2.67154e-217	5
PSMC3IP	3.30406e-221	-0.804152	0.266	0.729	1.10811e-216	5
UBE2S	3.6651e-219	0.996456	0.982	0.963	1.2292e-214	5
HMGB3	1.99488e-215	0.73135	0.987	0.955	6.69042e-211	5
RAD51C	7.87741e-215	-0.781706	0.762	0.972	2.64193e-210	5
HAUS1	8.5656e-215	-0.781134	0.612	0.915	2.87273e-210	5
KIF20A	7.67591e-214	0.831249	0.704	0.305	2.57435e-209	5
RRM1	1.76846e-211	-0.796917	0.687	0.947	5.93106e-207	5
TUBA1A	3.50435e-211	1.01805	0.996	0.988	1.17529e-206	5
GGCT	1.22096e-210	-0.781012	0.471	0.857	4.09486e-206	5
DYNLL1	5.1293e-210	0.798159	0.995	0.994	1.72026e-205	5
TUBB4B	1.31459e-207	0.911602	0.995	0.994	4.40887e-203	5
MCM6	6.69382e-207	-0.801028	0.4	0.815	2.24497e-202	5
MCM10	4.1304e-205	-0.72705	0.291	0.748	1.38525e-200	5
DEK	1.12789e-204	-0.620449	0.969	0.999	3.78271e-200	5
HMMR	1.20841e-203	0.947575	0.804	0.457	4.05275e-199	5
HAT1	1.38854e-203	-0.779545	0.452	0.841	4.65688e-199	5
CKAP5	3.72695e-202	0.908702	0.884	0.62	1.24994e-197	5
ECT2	5.28226e-200	0.824981	0.841	0.51	1.77156e-195	5
NUCKS1	7.38852e-200	0.663585	0.997	0.997	2.47796e-195	5
PFN1	2.77739e-198	-0.659911	0.927	0.989	9.3148e-194	5
HIST2H2AC	2.61863e-197	-0.944577	0.355	0.8	8.78235e-193	5
ARL6IP6	2.75366e-196	-0.813636	0.512	0.88	9.23521e-192	5
RTN4	3.29786e-196	0.757269	0.978	0.946	1.10604e-191	5
ILF2	6.65561e-195	0.587852	0.991	0.991	2.23216e-190	5
PRDX2	2.37965e-194	-0.619382	0.983	0.996	7.98087e-190	5
MCM4	1.35314e-193	-0.698034	0.315	0.748	4.53816e-189	5
CDCA5	8.22195e-193	-0.769825	0.465	0.857	2.75748e-188	5
TOP2A	3.53492e-191	0.949009	0.986	0.984	1.18554e-186	5
ASF1B	5.55625e-191	-0.817063	0.389	0.778	1.86346e-186	5
REEP4	6.27817e-190	0.615269	0.516	0.112	2.10557e-185	5
MNS1	1.9873e-189	-0.839446	0.411	0.811	6.66501e-185	5
H2AFY	1.55367e-186	-0.62128	0.975	0.998	5.21069e-182	5
CDKN1A	1.71774e-186	-0.960478	0.338	0.748	5.76096e-182	5
ARRB2	1.57049e-185	-0.712074	0.602	0.895	5.2671e-181	5
RMI2	3.37091e-185	-0.78333	0.402	0.8	1.13054e-180	5
CENPU	9.12539e-184	-0.828183	0.776	0.962	3.06047e-179	5
DCTN3	1.20137e-183	0.612702	0.986	0.978	4.02916e-179	5
SIVA1	8.36661e-183	-0.661757	0.815	0.966	2.80599e-178	5
ROGDI	1.22659e-182	0.729008	0.928	0.832	4.11372e-178	5
COX7A2	1.00532e-181	0.512829	0.998	0.995	3.37166e-177	5
ATCAY	1.33688e-181	0.741956	0.775	0.494	4.48364e-177	5
CEP70	1.39168e-179	0.671142	0.633	0.241	4.66741e-175	5
BLM	1.57329e-177	-0.613064	0.169	0.61	5.27651e-173	5
MCM2	2.09565e-177	-0.71095	0.337	0.741	7.0284e-173	5
MYBL2	4.057e-177	-0.750797	0.612	0.908	1.36064e-172	5
PMAIP1	5.46286e-177	-0.786027	0.396	0.794	1.83213e-172	5
WDR34	7.64776e-177	-0.754398	0.742	0.955	2.56491e-172	5
RNF5	1.29191e-174	0.64552	0.946	0.881	4.3328e-170	5
PPP2R5C	5.67761e-172	0.729355	0.77	0.471	1.90416e-167	5
PPIA	1.45823e-171	-0.441422	0.997	1	4.8906e-167	5
MTHFD2	2.71578e-170	-0.714958	0.688	0.932	9.10818e-166	5
MKI67	7.0009e-170	0.866838	0.975	0.965	2.34796e-165	5
CENPH	1.72524e-169	-0.679152	0.644	0.912	5.7861e-165	5
NOP56	8.757e-167	-0.7398	0.753	0.94	2.93692e-162	5
TCF19	2.28304e-164	-0.658988	0.29	0.692	7.65685e-160	5
GAPDH	2.87434e-164	-0.451798	1	1	9.63995e-160	5
QPRT	1.07452e-163	0.7529	0.864	0.669	3.60374e-159	5
HMGA1	2.07172e-163	-0.505542	0.977	0.997	6.94814e-159	5
NDUFB4	2.09482e-163	0.627889	0.972	0.91	7.02559e-159	5
IDH2	9.93979e-161	-0.672942	0.918	0.983	3.33361e-156	5
CDC45	5.71518e-160	-0.612376	0.26	0.652	1.91676e-155	5
TMEM106C	2.22294e-158	-0.683889	0.696	0.924	7.4553e-154	5
RAD51AP1	1.7781e-157	-0.667868	0.589	0.904	5.9634e-153	5
MSH6	1.85209e-157	-0.699882	0.374	0.75	6.21154e-153	5
MEX3A	4.07519e-157	0.693337	0.772	0.506	1.36674e-152	5
DYNC1I2	1.82614e-156	0.662242	0.901	0.766	6.12452e-152	5
ZNF367	3.74959e-156	-0.579536	0.251	0.665	1.25754e-151	5
RNASEH2A	1.05536e-154	-0.637716	0.48	0.826	3.53945e-150	5
RPA2	1.92861e-154	-0.648825	0.542	0.857	6.46816e-150	5
RBMX	5.84292e-154	0.534622	0.993	0.989	1.9596e-149	5
WDR76	9.15964e-154	-0.605582	0.346	0.744	3.07196e-149	5
CENPM	2.05384e-153	-0.682119	0.659	0.918	6.88816e-149	5
SNRPB	4.45311e-153	-0.527592	0.946	0.988	1.49349e-148	5
G2E3	1.46708e-152	0.700269	0.744	0.435	4.9203e-148	5
HNRNPF	2.0505e-152	-0.58799	0.935	0.991	6.87695e-148	5
HP1BP3	2.79768e-152	0.61484	0.974	0.907	9.38287e-148	5
NUDCD2	3.50566e-152	0.745136	0.8	0.579	1.17573e-147	5
TTK	1.38857e-150	0.712495	0.745	0.445	4.65699e-146	5
SPA17	5.24744e-150	0.716637	0.772	0.473	1.75989e-145	5
SSRP1	7.53359e-150	-0.592486	0.785	0.957	2.52662e-145	5
CENPW	1.08767e-148	0.775714	0.94	0.859	3.64784e-144	5
ACAT2	3.90639e-148	-0.647767	0.548	0.858	1.31013e-143	5
PHPT1	4.09998e-148	-0.628146	0.915	0.992	1.37505e-143	5
AC084033.3	2.5743e-147	0.736213	0.862	0.699	8.63368e-143	5
MEA1	3.93103e-147	-0.609412	0.653	0.903	1.31839e-142	5
FAM72C	1.01041e-146	0.562085	0.486	0.125	3.38873e-142	5
SUMO2	1.6966e-146	-0.377446	0.997	0.999	5.69007e-142	5
POLD3	1.78698e-146	-0.605703	0.33	0.711	5.99317e-142	5
RFC5	4.55229e-146	-0.602033	0.423	0.781	1.52675e-141	5
DTD1	9.21366e-146	0.614279	0.888	0.766	3.09008e-141	5
RAD23A	2.53509e-145	-0.565184	0.845	0.966	8.50217e-141	5
ESCO2	6.42005e-145	-0.613553	0.396	0.784	2.15316e-140	5
PTMS	8.07327e-145	0.627109	0.995	0.99	2.70761e-140	5
FAM72D	1.31784e-144	0.624497	0.533	0.166	4.41976e-140	5
DCTPP1	2.18854e-144	-0.626331	0.518	0.844	7.33994e-140	5
MCM5	1.07271e-142	-0.624246	0.324	0.704	3.59765e-138	5
NIPBL	1.10748e-142	0.645565	0.821	0.627	3.71427e-138	5
C1orf35	8.83689e-141	-0.721281	0.602	0.868	2.96371e-136	5
E2F2	3.57884e-140	-0.491451	0.148	0.526	1.20027e-135	5
ATAD2	1.69516e-139	-0.628818	0.487	0.84	5.68523e-135	5
INAFM1	3.38981e-139	-0.612382	0.324	0.682	1.13688e-134	5
UBA2	3.71793e-139	-0.586418	0.736	0.932	1.24692e-134	5
SERTAD4	8.30882e-139	-0.672263	0.588	0.854	2.78661e-134	5
CPLX3	9.41642e-139	-0.693973	0.929	0.988	3.15808e-134	5
POLR3K	1.74996e-138	-0.603556	0.508	0.822	5.86902e-134	5
SGO1	2.37194e-138	0.619326	0.896	0.841	7.95501e-134	5
CTPS1	5.74747e-138	-0.555443	0.338	0.703	1.92759e-133	5
CDKN3	1.43247e-137	0.70086	0.941	0.904	4.80422e-133	5
NCAPH2	2.01051e-137	-0.644385	0.658	0.901	6.74283e-133	5
CENPX	2.46073e-136	-0.619036	0.488	0.806	8.25281e-132	5
FANCG	5.21725e-136	-0.59708	0.442	0.781	1.74976e-131	5
CCNE1	4.29453e-135	-0.50771	0.15	0.499	1.4403e-130	5
COPS3	7.42913e-135	-0.643812	0.681	0.897	2.49158e-130	5
EXO1	2.56579e-133	-0.481846	0.13	0.496	8.60515e-129	5
BUB1	1.20216e-132	0.568147	0.579	0.219	4.0318e-128	5
PXMP2	4.83029e-132	-0.628177	0.445	0.768	1.61998e-127	5
CXCR4	1.13487e-131	-0.665717	0.402	0.771	3.80612e-127	5
LMO7	2.82214e-131	0.516447	0.457	0.125	9.4649e-127	5
UNG	2.95749e-131	-0.640256	0.467	0.788	9.91885e-127	5
TAX1BP1	8.2092e-131	0.654308	0.818	0.582	2.7532e-126	5
CASP8AP2	1.82836e-130	-0.628181	0.477	0.79	6.13194e-126	5
PSMA4	1.69607e-128	0.608895	0.978	0.95	5.68829e-124	5
SSR2	3.73634e-128	0.480849	0.992	0.977	1.25309e-123	5
CCNA2	6.53023e-128	0.72743	0.948	0.914	2.19011e-123	5
BORA	1.14627e-127	0.562372	0.542	0.204	3.84437e-123	5
EXOSC9	2.17895e-126	-0.584626	0.379	0.71	7.30776e-122	5
FAM111B	3.91437e-126	-0.626284	0.26	0.62	1.3128e-121	5
DEPDC1	4.10614e-126	0.560902	0.524	0.194	1.37712e-121	5
HLA-DQB1	5.00381e-126	0.800114	0.673	0.538	1.67818e-121	5
FBL	2.81718e-125	-0.561358	0.952	0.997	9.44827e-121	5
FADS1	3.4434e-125	-0.615873	0.782	0.935	1.15485e-120	5
SLC25A5	1.22554e-124	-0.521397	0.913	0.979	4.11021e-120	5
HES4	1.4196e-124	-0.76394	0.613	0.865	4.76105e-120	5
DPF1	1.77529e-123	-0.555078	0.305	0.645	5.95395e-119	5
RPA3	3.1707e-123	-0.560791	0.787	0.952	1.06339e-118	5
PAICS	5.27843e-123	-0.588413	0.492	0.806	1.77028e-118	5
FAM110A	8.49499e-123	0.590532	0.745	0.525	2.84905e-118	5
DCAF7	8.79514e-123	0.571476	0.828	0.638	2.94971e-118	5
GTSE1	1.02594e-122	0.592183	0.93	0.881	3.4408e-118	5
BTG3	1.15941e-122	-0.570003	0.863	0.97	3.88844e-118	5
ARHGAP11A	2.03732e-122	0.646211	0.769	0.511	6.83275e-118	5
PAQR4	6.75528e-120	-0.601716	0.469	0.781	2.26559e-115	5
TMX2	8.42512e-120	0.579131	0.879	0.74	2.82562e-115	5
UBR7	1.17678e-119	-0.52463	0.354	0.697	3.94669e-115	5
SAE1	1.76402e-119	-0.595709	0.692	0.91	5.91618e-115	5
CDCA7	7.43792e-119	-0.609586	0.477	0.8	2.49453e-114	5
EIF4A3	1.46173e-118	-0.602697	0.789	0.933	4.90234e-114	5
FBXO5	1.68643e-118	-0.595291	0.739	0.95	5.65596e-114	5
DLGAP5	1.11106e-117	0.648123	0.8	0.589	3.72626e-113	5
MYEF2	1.42079e-117	0.57198	0.866	0.707	4.76504e-113	5
PSRC1	1.89871e-117	0.617	0.793	0.557	6.36791e-113	5
CDK1	3.16028e-117	0.668788	0.93	0.969	1.05989e-112	5
TGIF1	3.00095e-116	0.422077	0.322	0.049	1.00646e-111	5
PIMREG	4.62199e-116	0.662242	0.894	0.83	1.55012e-111	5
ENDOG	7.61551e-116	0.578092	0.937	0.935	2.55409e-111	5
DAP3	1.39806e-115	0.532407	0.927	0.839	4.6888e-111	5
RBBP4	1.67229e-115	-0.482387	0.913	0.986	5.60854e-111	5
MTHFD1	1.81683e-115	-0.482516	0.275	0.615	6.09327e-111	5
GPSM2	1.83238e-115	0.599815	0.723	0.447	6.14544e-111	5
KIF18A	2.04896e-115	0.510026	0.532	0.211	6.8718e-111	5
PPIF	9.35538e-115	-0.513517	0.356	0.675	3.13761e-110	5
COCH	1.70118e-114	-0.587528	0.382	0.699	5.70541e-110	5
MORF4L2	1.81149e-114	0.531279	0.95	0.933	6.07538e-110	5
CUTA	4.50333e-114	-0.510441	0.896	0.974	1.51033e-109	5
AKR1B1	1.13039e-113	-0.61431	0.643	0.853	3.7911e-109	5
FAM83D	1.3424e-113	0.610813	0.663	0.361	4.50214e-109	5
RBBP7	2.54063e-113	-0.529062	0.789	0.944	8.52078e-109	5
EEF1B2	3.4069e-113	-0.385629	0.996	1	1.1426e-108	5
CHAF1B	4.12038e-113	-0.478506	0.285	0.623	1.38189e-108	5
SDCBP	5.59122e-113	0.60167	0.911	0.8	1.87518e-108	5
ISYNA1	5.6647e-113	-0.574622	0.806	0.948	1.89983e-108	5
SUPT16H	7.62848e-113	-0.539702	0.694	0.903	2.55844e-108	5
PRIM1	1.49868e-112	-0.552144	0.564	0.853	5.02629e-108	5
HPRT1	2.17086e-112	-0.502577	0.457	0.77	7.28064e-108	5
PARPBP	1.34297e-111	0.570228	0.67	0.38	4.50404e-107	5
HIST1H1C	1.3589e-111	-0.646279	0.332	0.677	4.55747e-107	5
PRC1	5.4308e-111	0.575504	0.967	0.925	1.82138e-106	5
CCDC181	1.03324e-110	0.579642	0.965	0.899	3.46529e-106	5
C7	8.84911e-110	0.542406	0.63	0.349	2.96781e-105	5
UCK1	1.74722e-109	-0.555208	0.323	0.638	5.85981e-105	5
B2M	4.94433e-109	0.585059	0.983	0.962	1.65823e-104	5
SVBP	2.5459e-108	0.503782	0.937	0.874	8.53843e-104	5
PSMC3	3.8687e-108	-0.469522	0.882	0.975	1.29748e-103	5
AEN	1.08322e-107	-0.599501	0.337	0.663	3.63289e-103	5
CDC25A	1.66057e-107	-0.483397	0.253	0.572	5.56921e-103	5
ENOPH1	2.68068e-107	-0.525774	0.536	0.8	8.99047e-103	5
RECQL4	1.02013e-106	-0.432185	0.195	0.532	3.4213e-102	5
ISOC1	1.22471e-106	-0.615074	0.873	0.972	4.10745e-102	5
RPP25	7.29863e-106	-0.523735	0.407	0.723	2.44781e-101	5
RNF138	1.08067e-105	-0.538537	0.465	0.761	3.62434e-101	5
DERL3	1.24182e-105	-0.489842	0.254	0.585	4.16483e-101	5
AP2S1	1.42362e-105	-0.501226	0.74	0.918	4.77455e-101	5
RNASEH2B	1.55175e-105	-0.525076	0.662	0.884	5.20425e-101	5
SFPQ	4.19467e-105	0.528277	0.98	0.966	1.40681e-100	5
COX6C	4.28472e-105	0.442102	0.984	0.978	1.43701e-100	5
CRB1	2.3571e-104	0.470172	0.476	0.185	7.90525e-100	5
HNRNPAB	1.45263e-103	-0.530266	0.819	0.945	4.87182e-99	5
PRR11	3.27861e-103	0.565828	0.702	0.428	1.09958e-98	5
PRR13	3.5933e-103	0.541948	0.706	0.455	1.20512e-98	5
RPL41	4.73435e-103	-0.377497	1	1	1.58781e-98	5
RNF26	9.76304e-103	0.569918	0.758	0.545	3.27433e-98	5
CDCA3	2.7128e-102	0.648714	0.902	0.814	9.09819e-98	5
CHEK1	4.46274e-102	-0.499776	0.39	0.711	1.49671e-97	5
UBE2E3	4.66244e-102	0.459703	0.969	0.944	1.56369e-97	5
TUBG1	3.17497e-101	-0.537131	0.742	0.92	1.06482e-96	5
PARP1	5.33662e-101	-0.499781	0.84	0.959	1.7898e-96	5
TRIM59	6.371e-100	0.643536	0.531	0.239	2.13671e-95	5
RUSC1	8.41508e-100	-0.512771	0.301	0.6	2.82225e-95	5
AP2B1	9.30538e-100	0.500543	0.717	0.541	3.12084e-95	5
TNFAIP8L1	1.42218e-99	0.373167	0.33	0.071	4.76971e-95	5
GNG4	3.89711e-99	-0.497819	0.721	0.913	1.30701e-94	5
NDUFAF3	8.56466e-99	0.537072	0.917	0.863	2.87242e-94	5
RDX	9.73806e-99	-0.526663	0.818	0.948	3.26595e-94	5
PPM1G	1.00273e-97	-0.529085	0.775	0.918	3.36294e-93	5
C19orf48	1.13236e-97	-0.58186	0.405	0.676	3.7977e-93	5
TFDP1	1.66287e-97	-0.50225	0.595	0.837	5.57692e-93	5
PSENEN	2.81633e-97	0.49661	0.855	0.757	9.44539e-93	5
PUSL1	6.2895e-97	-0.428069	0.245	0.563	2.10937e-92	5
CBR3	8.31936e-97	0.578457	0.623	0.365	2.79015e-92	5
ALKBH7	1.99077e-95	0.462718	0.898	0.829	6.67666e-91	5
SLC29A1	2.08232e-95	-0.427292	0.261	0.584	6.98368e-91	5
ABHD3	3.09125e-95	-0.446459	0.271	0.594	1.03674e-90	5
KIAA0586	4.8356e-95	0.493693	0.532	0.245	1.62176e-90	5
NRGN	1.07206e-94	-0.464192	0.285	0.58	3.59547e-90	5
LMF2	1.1251e-94	-0.462824	0.294	0.594	3.77337e-90	5
PLGRKT	1.16801e-94	0.46148	0.578	0.3	3.91726e-90	5
TMBIM4	1.48823e-94	0.504042	0.785	0.619	4.99121e-90	5
GNL1	2.61407e-94	-0.437284	0.325	0.641	8.76707e-90	5
SPTBN1	4.48428e-94	0.528964	0.695	0.459	1.50394e-89	5
CDCA7L	1.6253e-93	-0.404046	0.187	0.49	5.45092e-89	5
BUB3	2.15728e-93	0.450932	0.98	0.976	7.23508e-89	5
JUNB	5.74282e-93	-0.644483	0.495	0.763	1.92603e-88	5
HDGF	1.54079e-92	0.486963	0.928	0.859	5.16752e-88	5
HSPA9	3.16669e-92	-0.507465	0.715	0.897	1.06204e-87	5
LAGE3	4.93858e-92	-0.498738	0.633	0.849	1.6563e-87	5
BRI3BP	5.7126e-92	-0.431534	0.309	0.629	1.91589e-87	5
KIF2C	8.30413e-92	0.560017	0.832	0.654	2.78504e-87	5
FANCI	6.00685e-91	-0.469332	0.431	0.735	2.01458e-86	5
CDKN2D	1.69401e-90	0.643527	0.925	0.92	5.68138e-86	5
TUBB	2.39914e-90	-0.324248	0.999	1	8.04623e-86	5
NCL	4.97125e-90	-0.462279	0.945	0.991	1.66726e-85	5
DDB2	6.09629e-90	-0.598901	0.358	0.651	2.04457e-85	5
FN3KRP	7.48022e-90	-0.406978	0.3	0.604	2.50872e-85	5
MSH2	2.32539e-89	-0.502266	0.525	0.774	7.79889e-85	5
GEM	4.60206e-89	0.51169	0.586	0.339	1.54344e-84	5
TEDC2	1.74827e-88	-0.402572	0.22	0.517	5.86334e-84	5
MCMBP	1.43043e-87	-0.446256	0.32	0.618	4.79739e-83	5
CEP170	1.80611e-87	0.507788	0.751	0.562	6.05732e-83	5
KEAP1	2.08368e-87	-0.417685	0.335	0.633	6.98825e-83	5
HIST1H1D	2.59287e-87	-0.469643	0.155	0.445	8.69597e-83	5
DERL2	3.4744e-87	-0.46181	0.543	0.781	1.16525e-82	5
BARD1	3.66985e-87	-0.494513	0.519	0.78	1.23079e-82	5
COX5A	4.78191e-87	-0.379107	0.971	0.996	1.60376e-82	5
FMC1	5.88962e-87	0.482704	0.884	0.82	1.97526e-82	5
MYL6	9.1566e-87	-0.410867	0.988	0.998	3.07094e-82	5
ENO2	1.16669e-86	-0.458698	0.892	0.968	3.91283e-82	5
PANK2	3.15871e-86	-0.410867	0.298	0.594	1.05937e-81	5
OTULINL	1.04361e-85	-0.385966	0.21	0.511	3.50005e-81	5
BRD8	1.36929e-85	0.485924	0.698	0.475	4.59232e-81	5
DDX46	2.09748e-85	-0.492527	0.722	0.9	7.03452e-81	5
PIDD1	3.15658e-85	-0.472234	0.254	0.546	1.05865e-80	5
NRM	7.59385e-85	-0.429796	0.468	0.751	2.54683e-80	5
BASP1	2.23781e-84	0.466356	0.97	0.968	7.50518e-80	5
RFC3	2.33921e-84	-0.44921	0.474	0.759	7.84525e-80	5
SHD	2.51837e-84	-0.512467	0.302	0.567	8.44612e-80	5
BEX1	2.71756e-84	0.495991	0.928	0.905	9.11417e-80	5
NLRP1	6.89369e-84	-0.521813	0.661	0.861	2.31201e-79	5
HNRNPD	9.9469e-84	-0.468995	0.923	0.971	3.33599e-79	5
GSTA4	1.00293e-83	0.461964	0.59	0.357	3.36363e-79	5
SUN2	1.07452e-83	0.478771	0.594	0.331	3.60372e-79	5
CYTH2	1.41516e-83	0.515714	0.767	0.609	4.74616e-79	5
OLFM2	2.20169e-83	-0.421075	0.253	0.533	7.38403e-79	5
RBM8A	3.01487e-83	0.396287	0.988	0.979	1.01113e-78	5
SLC2A4RG	9.54971e-83	-0.395174	0.254	0.543	3.20278e-78	5
GALK1	1.88252e-82	-0.450137	0.353	0.625	6.31359e-78	5
STK17B	2.47976e-82	0.334498	0.352	0.104	8.31662e-78	5
NSD3	2.90773e-82	-0.464856	0.734	0.897	9.75196e-78	5
MXD3	3.3019e-82	0.525948	0.777	0.712	1.10739e-77	5
CEP57	3.34897e-82	-0.497705	0.719	0.897	1.12318e-77	5
KNL1	3.65565e-82	0.525246	0.73	0.52	1.22603e-77	5
DSCC1	3.71316e-82	-0.367716	0.182	0.469	1.24532e-77	5
PBX1	4.43606e-82	0.513967	0.772	0.558	1.48777e-77	5
CEP55	4.65692e-82	0.51106	0.736	0.549	1.56184e-77	5
PIN1	5.35501e-82	-0.427195	0.913	0.977	1.79596e-77	5
ZADH2	6.12663e-82	0.493816	0.708	0.489	2.05475e-77	5
SLFN13	7.18974e-82	-0.47256	0.391	0.669	2.41129e-77	5
IER2	7.23447e-82	-0.639451	0.705	0.881	2.4263e-77	5
P4HB	2.06863e-81	-0.464625	0.786	0.922	6.93777e-77	5
SMC3	2.50582e-81	-0.408666	0.96	0.996	8.404e-77	5
UQCRFS1	2.87788e-81	0.40277	0.952	0.907	9.65183e-77	5
CDK2	3.51155e-81	-0.306851	0.121	0.39	1.1777e-76	5
RACGAP1	4.26745e-81	0.483233	0.891	0.821	1.43122e-76	5
CNBP	6.08103e-81	-0.362365	0.973	0.994	2.03946e-76	5
HAX1	1.57007e-80	0.397111	0.943	0.917	5.26571e-76	5
RUVBL2	6.54913e-80	0.458095	0.828	0.736	2.19645e-75	5
RAD54L	6.59263e-80	-0.348909	0.125	0.392	2.21104e-75	5
CNP	7.46338e-80	-0.418818	0.394	0.659	2.50307e-75	5
PCGF6	1.19937e-79	-0.419082	0.311	0.592	4.02246e-75	5
C1QL1	2.54524e-79	-0.402068	0.213	0.471	8.53623e-75	5
MTFP1	3.02566e-79	-0.411787	0.281	0.58	1.01475e-74	5
PPDPF	3.33415e-79	-0.366238	0.97	0.994	1.11821e-74	5
CTNNAL1	8.91579e-79	-0.524814	0.552	0.783	2.99018e-74	5
RFC1	9.0114e-79	-0.414099	0.311	0.588	3.02224e-74	5
SCML1	1.16814e-78	-0.491532	0.472	0.732	3.91771e-74	5
MRPS26	2.78991e-78	-0.422582	0.776	0.929	9.3568e-74	5
MAD2L1	3.90671e-78	0.467614	0.992	0.984	1.31023e-73	5
HMGCR	6.16333e-78	0.436224	0.517	0.268	2.06706e-73	5
PAFAH1B3	6.70758e-78	-0.378109	0.924	0.988	2.24959e-73	5
DAXX	1.52052e-77	-0.438791	0.448	0.712	5.09953e-73	5
PKM	1.98864e-77	-0.40323	0.97	0.997	6.66948e-73	5
CDCA2	2.02793e-77	0.464061	0.673	0.469	6.80127e-73	5
XRCC5	2.0337e-77	-0.401704	0.905	0.97	6.82064e-73	5
GSTO1	2.04947e-77	0.430538	0.888	0.796	6.8735e-73	5
NDUFA2	2.66517e-77	0.417155	0.944	0.873	8.93845e-73	5
SEC11C	3.99301e-77	0.487658	0.906	0.877	1.33918e-72	5
CHCHD2	4.56006e-77	-0.317745	0.996	0.998	1.52935e-72	5
AP000688.2	1.51691e-76	0.303211	0.291	0.075	5.08741e-72	5
CKAP2L	1.52802e-76	0.482123	0.866	0.793	5.12468e-72	5
NOSIP	2.10673e-76	0.449967	0.832	0.737	7.06555e-72	5
AC079922.2	2.13133e-76	-0.300016	0.099	0.344	7.14804e-72	5
NXT1	3.3337e-76	-0.454746	0.522	0.774	1.11806e-71	5
CEP97	3.58858e-76	0.444273	0.672	0.452	1.20354e-71	5
MAD2L2	6.58027e-76	-0.451784	0.794	0.928	2.20689e-71	5
CNRIP1	8.81052e-76	-0.461113	0.673	0.859	2.95487e-71	5
POLR3GL	1.22538e-75	0.433068	0.656	0.453	4.10968e-71	5
RTKN2	3.07981e-75	0.483914	0.801	0.68	1.03291e-70	5
HIRIP3	4.71727e-75	-0.422643	0.702	0.902	1.58208e-70	5
MASTL	6.10591e-75	-0.341968	0.16	0.429	2.0478e-70	5
FDFT1	9.82746e-75	0.644565	0.821	0.677	3.29593e-70	5
MPC2	2.00532e-74	-0.408229	0.704	0.893	6.72543e-70	5
UQCRB	2.33614e-74	0.380857	0.993	0.986	7.83496e-70	5
FOPNL	2.64599e-74	0.429126	0.63	0.399	8.87413e-70	5
PHLDA3	3.70469e-74	-0.531195	0.368	0.637	1.24248e-69	5
SS18	4.01421e-74	0.424631	0.548	0.303	1.34629e-69	5
GAMT	5.54287e-74	-0.430245	0.747	0.906	1.85897e-69	5
CNPY3	8.10715e-74	-0.409044	0.456	0.717	2.71898e-69	5
VPS28	1.9054e-73	0.410788	0.864	0.766	6.39032e-69	5
THOC7	3.13595e-73	0.412663	0.869	0.79	1.05174e-68	5
EMP2	3.62651e-73	-0.404897	0.32	0.576	1.21626e-68	5
AC005833.1	4.74831e-73	0.45464	0.64	0.424	1.59249e-68	5
ARID2	5.41532e-73	0.429436	0.567	0.333	1.81619e-68	5
FDPS	5.87382e-73	-0.439429	0.864	0.942	1.96996e-68	5
NDC80	5.9672e-73	0.450664	0.843	0.792	2.00128e-68	5
CFAP36	7.54408e-73	0.453308	0.695	0.5	2.53013e-68	5
GLRX	9.04006e-73	0.382697	0.49	0.28	3.03186e-68	5
IMPA2	1.48468e-72	-0.420358	0.435	0.699	4.97931e-68	5
CCND3	1.7336e-72	-0.35683	0.239	0.489	5.81416e-68	5
ALYREF	1.88312e-72	-0.446453	0.537	0.766	6.31559e-68	5
SELENOH	6.19444e-72	-0.428558	0.753	0.909	2.07749e-67	5
NHP2	6.70096e-72	0.460972	0.952	0.923	2.24737e-67	5
CBX1	7.5718e-72	0.391372	0.982	0.968	2.53943e-67	5
CRIP1	1.49076e-71	-0.46028	0.264	0.505	4.9997e-67	5
EIF1AX	1.70368e-71	-0.404236	0.889	0.966	5.7138e-67	5
TIFA	1.94269e-71	-0.392864	0.242	0.508	6.51541e-67	5
IMMP1L	4.28152e-71	0.417327	0.655	0.523	1.43594e-66	5
LBR	5.07171e-71	0.467176	0.964	0.933	1.70095e-66	5
CEP41	5.72431e-71	0.48399	0.687	0.477	1.91982e-66	5
TPRKB	1.75126e-70	0.408253	0.943	0.915	5.87337e-66	5
HSPA13	4.95922e-70	0.445736	0.697	0.526	1.66322e-65	5
GLO1	5.13611e-70	-0.413618	0.664	0.851	1.72255e-65	5
PNRC1	5.58507e-70	0.499487	0.732	0.561	1.87312e-65	5
BRIX1	6.11807e-70	-0.405559	0.58	0.795	2.05188e-65	5
PBK	8.20791e-70	0.465804	0.967	0.958	2.75277e-65	5
ZNF672	1.0329e-69	-0.420415	0.454	0.701	3.46414e-65	5
TRIM69	1.39268e-69	0.313495	0.358	0.13	4.67077e-65	5
TPI1	1.40456e-69	-0.339622	0.992	1	4.71061e-65	5
ITPR2	1.41482e-69	0.287159	0.27	0.066	4.74502e-65	5
SMC1A	1.57448e-69	-0.443141	0.806	0.939	5.2805e-65	5
PFDN4	2.36856e-69	0.428859	0.813	0.699	7.94368e-65	5
SMIM15	2.59347e-69	0.427157	0.758	0.611	8.69799e-65	5
MMS22L	3.45032e-69	-0.39281	0.268	0.533	1.15717e-64	5
KIF4A	6.65342e-69	0.44593	0.656	0.438	2.23142e-64	5
REC8	8.75175e-69	-0.417279	0.723	0.877	2.93516e-64	5
RNFT2	9.0783e-69	0.309056	0.362	0.128	3.04468e-64	5
PRDX1	1.01263e-68	0.411296	0.983	0.968	3.39616e-64	5
POLD1	1.98441e-68	-0.382059	0.33	0.591	6.6553e-64	5
PRTFDC1	2.09375e-68	-0.436205	0.505	0.736	7.02201e-64	5
SHMT2	2.7668e-68	-0.439507	0.523	0.763	9.2793e-64	5
SLC4A8	3.47538e-68	0.433486	0.612	0.396	1.16557e-63	5
CDK4	4.45256e-68	-0.401081	0.572	0.783	1.4933e-63	5
POLA2	7.94976e-68	-0.334011	0.221	0.484	2.66619e-63	5
DYNLRB1	1.36142e-67	0.364231	0.943	0.897	4.56594e-63	5
KDM5B	1.56543e-67	0.339269	0.426	0.203	5.25015e-63	5
GSTP1	1.58226e-67	0.371528	0.997	0.998	5.30658e-63	5
DDT	2.27035e-67	-0.370688	0.909	0.975	7.6143e-63	5
RPSA	2.50663e-67	-0.309763	1	0.998	8.40674e-63	5
ORC1	3.0127e-67	-0.252729	0.071	0.284	1.0104e-62	5
CHRNA5	3.17177e-67	-0.434681	0.398	0.648	1.06375e-62	5
PAXX	3.91914e-67	-0.420483	0.644	0.833	1.3144e-62	5
EBPL	3.93676e-67	0.424725	0.771	0.624	1.32031e-62	5
KIF5B	7.21012e-67	0.402353	0.943	0.923	2.41813e-62	5
PNISR	9.22018e-67	0.380048	0.95	0.925	3.09226e-62	5
SMC2	1.17099e-66	0.468195	0.96	0.966	3.92726e-62	5
RALGPS2	1.18295e-66	0.445174	0.785	0.637	3.96739e-62	5
ATAD5	1.19771e-66	-0.41722	0.393	0.65	4.0169e-62	5
POLR2I	1.49528e-66	-0.388095	0.794	0.925	5.01488e-62	5
SRSF10	1.98751e-66	-0.437636	0.933	0.984	6.66571e-62	5
SF3B2	2.03007e-66	-0.372503	0.871	0.952	6.80846e-62	5
EBP	2.31343e-66	-0.383926	0.819	0.938	7.75879e-62	5
GADD45A	2.36241e-66	-0.624146	0.518	0.75	7.92305e-62	5
TIPIN	3.51135e-66	-0.285463	0.165	0.405	1.17764e-61	5
CDCA4	5.39793e-66	-0.416242	0.654	0.846	1.81036e-61	5
SLC3A2	6.37068e-66	-0.492375	0.642	0.829	2.1366e-61	5
VKORC1	8.56444e-66	-0.40661	0.787	0.914	2.87234e-61	5
MTUS1	9.58997e-66	0.369351	0.478	0.244	3.21628e-61	5
LSM4	1.83733e-65	-0.354016	0.941	0.987	6.16205e-61	5
PGRMC1	1.92913e-65	-0.377276	0.871	0.962	6.46992e-61	5
OTX2	1.96019e-65	0.436426	0.925	0.881	6.57409e-61	5
GPC2	3.38951e-65	0.427968	0.768	0.637	1.13677e-60	5
NFATC2IP	4.04537e-65	-0.397896	0.529	0.75	1.35674e-60	5
NAP1L1	4.14536e-65	-0.297815	0.992	0.998	1.39027e-60	5
INTU	4.36683e-65	0.322054	0.356	0.142	1.46455e-60	5
DHRS13	7.66271e-65	-0.376945	0.358	0.603	2.56992e-60	5
SMIM20	1.18422e-64	0.390773	0.669	0.485	3.97164e-60	5
YPEL3	1.99002e-64	-0.430556	0.516	0.743	6.67414e-60	5
OSER1-DT	2.81253e-64	0.336802	0.43	0.202	9.43267e-60	5
ZFAND2B	3.78796e-64	-0.350142	0.328	0.579	1.27041e-59	5
SNRNP25	6.10716e-64	-0.397011	0.576	0.792	2.04822e-59	5
TSEN54	6.12434e-64	-0.270735	0.148	0.388	2.05398e-59	5
MIS12	7.41463e-64	-0.382633	0.32	0.564	2.48672e-59	5
CRABP2	1.03226e-63	-0.486376	0.362	0.622	3.462e-59	5
TUBA4A	1.08496e-63	-0.419084	0.334	0.582	3.63873e-59	5
POLD2	1.09633e-63	-0.368547	0.828	0.942	3.67688e-59	5
RSPH9	1.45928e-63	0.290527	0.305	0.106	4.89413e-59	5
CCP110	1.48992e-63	-0.394024	0.479	0.732	4.99691e-59	5
CRIP2	2.07025e-63	-0.411127	0.443	0.696	6.94321e-59	5
TP73	2.55075e-63	-0.349313	0.273	0.528	8.55471e-59	5
TMEFF2	3.98154e-63	0.276658	0.264	0.068	1.33533e-58	5
PRPS2	8.12557e-63	-0.312891	0.217	0.467	2.72515e-58	5
RIF1	9.23341e-63	-0.393731	0.463	0.698	3.0967e-58	5
RAD1	9.57416e-63	-0.356138	0.394	0.642	3.21098e-58	5
PRKDC	1.02043e-62	-0.406844	0.594	0.804	3.42232e-58	5
RPS2	1.22886e-62	-0.31358	1	1	4.12134e-58	5
MLLT11	1.80628e-62	0.393763	0.968	0.967	6.0579e-58	5
KIF23	2.36779e-62	0.445917	0.781	0.671	7.94111e-58	5
GMPS	3.13515e-62	-0.384142	0.482	0.724	1.05147e-57	5
BAX	3.71147e-62	-0.413852	0.602	0.809	1.24475e-57	5
GTF2A2	4.25633e-62	0.348717	0.931	0.903	1.42749e-57	5
RALY	1.11271e-61	-0.363461	0.839	0.944	3.73179e-57	5
ENC1	1.46725e-61	0.395122	0.543	0.313	4.92087e-57	5
TMEM98	1.53218e-61	-0.424806	0.546	0.745	5.13862e-57	5
ODF2L	1.75034e-61	0.379046	0.719	0.555	5.8703e-57	5
CALU	1.89799e-61	-0.365856	0.406	0.645	6.36546e-57	5
POLE2	2.19472e-61	-0.294504	0.162	0.397	7.36066e-57	5
PIGX	2.40122e-61	-0.388271	0.561	0.776	8.05321e-57	5
COQ10A	4.31531e-61	-0.324945	0.257	0.503	1.44727e-56	5
SELENOW	4.71935e-61	-0.423561	0.684	0.845	1.58277e-56	5
SSBP4	6.31753e-61	-0.386736	0.745	0.896	2.11877e-56	5
GNB3	9.67685e-61	-0.430249	0.933	0.974	3.24542e-56	5
SPC25	1.13095e-60	-0.302401	0.694	0.903	3.79298e-56	5
MED19	1.20276e-60	0.392117	0.79	0.676	4.03383e-56	5
HAUS2	1.91104e-60	-0.337525	0.293	0.549	6.40925e-56	5
HACD3	2.45486e-60	-0.391476	0.837	0.942	8.23312e-56	5
SMARCA1	2.49341e-60	0.415335	0.586	0.41	8.36238e-56	5
PPP2R5E	2.80413e-60	0.411391	0.853	0.772	9.40448e-56	5
NCAPD2	3.66358e-60	0.402662	0.641	0.435	1.22869e-55	5
ZSCAN16-AS1	4.24006e-60	0.386683	0.611	0.437	1.42203e-55	5
DBF4	4.24268e-60	0.400174	0.817	0.733	1.42291e-55	5
FXYD6	5.84746e-60	-0.36715	0.822	0.942	1.96112e-55	5
RANGAP1	9.43459e-60	0.37598	0.559	0.337	3.16417e-55	5
IDH1	9.54525e-60	0.345371	0.36	0.16	3.20129e-55	5
LIX1L	1.00282e-59	0.324538	0.482	0.257	3.36326e-55	5
ATP5F1C	1.4377e-59	0.337608	0.954	0.931	4.82176e-55	5
ATP1A1	2.78115e-59	-0.325278	0.283	0.538	9.32743e-55	5
GTF2H5	3.14683e-59	0.379891	0.681	0.524	1.05538e-54	5
KIF11	4.4772e-59	0.443513	0.738	0.594	1.50156e-54	5
TOP2B	6.20323e-59	0.394835	0.681	0.505	2.08044e-54	5
EEF2	6.53786e-59	-0.335065	0.997	0.998	2.19267e-54	5
PPP2R3C	7.40565e-59	-0.39096	0.552	0.756	2.48371e-54	5
RBBP8	9.18195e-59	-0.300334	0.174	0.399	3.07944e-54	5
PAIP1	1.19376e-58	0.409515	0.8	0.693	4.00362e-54	5
CENPV	1.29188e-58	-0.316528	0.964	0.992	4.33269e-54	5
ATF7IP	1.40145e-58	0.374108	0.553	0.371	4.70019e-54	5
SRSF2	1.85223e-58	-0.437017	0.95	0.983	6.21201e-54	5
CADM1	1.95368e-58	0.401026	0.781	0.645	6.55225e-54	5
SCLT1	2.18852e-58	0.370048	0.574	0.374	7.33985e-54	5
ACYP1	4.89247e-58	-0.387229	0.704	0.884	1.64084e-53	5
PSMG1	8.41873e-58	-0.34119	0.309	0.558	2.82347e-53	5
HIST1H1E	1.01379e-57	-0.353597	0.174	0.41	3.40006e-53	5
PAK2	1.22828e-57	0.387051	0.781	0.636	4.11941e-53	5
RORB	1.2742e-57	0.431368	0.854	0.762	4.2734e-53	5
EED	1.97746e-57	-0.314338	0.232	0.477	6.63202e-53	5
CCAR1	2.14971e-57	0.38881	0.786	0.684	7.20971e-53	5
NDFIP1	2.27547e-57	0.377416	0.822	0.731	7.63148e-53	5
MIIP	3.62089e-57	0.365294	0.544	0.335	1.21437e-52	5
AP1S2	4.07893e-57	-0.385221	0.582	0.783	1.36799e-52	5
PARP2	4.59768e-57	-0.365658	0.397	0.634	1.54197e-52	5
NAA50	5.25247e-57	-0.345323	0.377	0.625	1.76157e-52	5
POLE3	6.00762e-57	-0.382624	0.465	0.688	2.01484e-52	5
RNF44	8.88504e-57	0.295099	0.375	0.172	2.97986e-52	5
CCDC88A	1.11363e-56	0.412371	0.747	0.62	3.73489e-52	5
SUZ12	1.23453e-56	-0.382843	0.614	0.805	4.14038e-52	5
TSPAN4	1.3345e-56	-0.316113	0.266	0.499	4.47565e-52	5
UQCRH	1.47459e-56	-0.287846	0.984	0.998	4.9455e-52	5
HADH	1.66093e-56	-0.372068	0.569	0.775	5.57041e-52	5
ERP29	2.00226e-56	-0.36477	0.776	0.903	6.71519e-52	5
TIMELESS	2.37746e-56	-0.337808	0.404	0.652	7.97352e-52	5
TOE1	2.86252e-56	-0.337555	0.277	0.5	9.60033e-52	5
KPNB1	3.96926e-56	-0.354379	0.806	0.911	1.33121e-51	5
PSMB6	4.1317e-56	0.31867	0.937	0.913	1.38569e-51	5
DDAH2	4.39478e-56	0.414718	0.732	0.596	1.47392e-51	5
CPLX4	4.79774e-56	0.426107	0.724	0.549	1.60907e-51	5
PTPRN	5.81792e-56	-0.337612	0.391	0.629	1.95121e-51	5
B3GAT3	7.42564e-56	-0.358257	0.405	0.638	2.49041e-51	5
ATP1B1	1.39077e-55	-0.399473	0.706	0.871	4.66438e-51	5
MPP3	1.41279e-55	-0.324077	0.322	0.562	4.7382e-51	5
LSR	1.506e-55	-0.334125	0.182	0.397	5.05083e-51	5
RAB5IF	1.6725e-55	-0.362097	0.727	0.874	5.60924e-51	5
NDUFA6	1.8357e-55	-0.314207	0.884	0.969	6.15656e-51	5
BAZ1B	2.18043e-55	-0.405944	0.657	0.822	7.31273e-51	5
AL391069.3	2.44938e-55	0.368312	0.568	0.403	8.21473e-51	5
ZFP36L2	3.21576e-55	-0.423482	0.518	0.739	1.0785e-50	5
NDE1	5.27125e-55	0.314586	0.419	0.217	1.76787e-50	5
MMD	5.58664e-55	-0.307569	0.286	0.538	1.87365e-50	5
MRPS34	8.5981e-55	-0.351049	0.713	0.867	2.88363e-50	5
ELAVL2	9.43798e-55	-0.392075	0.392	0.629	3.16531e-50	5
GLB1L2	9.87483e-55	-0.258488	0.158	0.369	3.31182e-50	5
TUBB2B	1.01708e-54	0.310533	0.997	0.999	3.4111e-50	5
CABP2	1.10299e-54	0.411499	0.755	0.64	3.69919e-50	5
RNPS1	1.16012e-54	-0.332144	0.912	0.972	3.89082e-50	5
LY6H	1.21785e-54	-0.358427	0.315	0.541	4.08441e-50	5
NMU	1.43666e-54	0.434419	0.923	0.893	4.81826e-50	5
CDC42BPA	1.43697e-54	0.380164	0.687	0.531	4.81933e-50	5
TAGLN3	1.60848e-54	0.403148	0.858	0.77	5.3945e-50	5
POC5	2.581e-54	0.307646	0.39	0.184	8.65614e-50	5
BRCA1	2.9411e-54	-0.350929	0.331	0.566	9.86387e-50	5
APOLD1	3.08959e-54	0.381906	0.528	0.328	1.03619e-49	5
MRM2	4.37776e-54	-0.323836	0.375	0.607	1.46821e-49	5
SET	4.45608e-54	-0.324864	0.98	0.996	1.49448e-49	5
SLC1A4	4.86519e-54	-0.293898	0.228	0.458	1.63169e-49	5
TMEM243	5.08105e-54	-0.293911	0.191	0.418	1.70408e-49	5
KLHL23	5.54314e-54	-0.370903	0.633	0.811	1.85906e-49	5
TRIAP1	7.37788e-54	-0.38148	0.567	0.774	2.47439e-49	5
HSPD1	8.38153e-54	-0.344973	0.931	0.979	2.811e-49	5
JPT2	9.13304e-54	-0.331421	0.358	0.596	3.06304e-49	5
OTUD6B-AS1	9.25224e-54	0.379382	0.713	0.579	3.10302e-49	5
ELP5	9.52366e-54	-0.342784	0.473	0.693	3.19404e-49	5
ACTL6B	1.16387e-53	-0.329803	0.366	0.588	3.90339e-49	5
PGAM1	1.35555e-53	-0.337813	0.951	0.988	4.54625e-49	5
TMEM14C	1.39165e-53	-0.349193	0.797	0.908	4.66731e-49	5
NT5DC2	1.59634e-53	-0.408163	0.718	0.862	5.35382e-49	5
LRRC26	1.90404e-53	-0.311615	0.26	0.5	6.38578e-49	5
FAM161A	2.09722e-53	-0.36518	0.654	0.845	7.03366e-49	5
SLC25A37	2.21201e-53	-0.310431	0.253	0.488	7.41864e-49	5
NUSAP1	2.38792e-53	0.375057	0.991	0.996	8.0086e-49	5
APLP1	2.47592e-53	-0.377391	0.836	0.932	8.30373e-49	5
RAD9A	3.31714e-53	-0.283716	0.191	0.402	1.1125e-48	5
ZWILCH	4.6197e-53	-0.334246	0.345	0.578	1.54935e-48	5
PAWR	7.00233e-53	-0.280695	0.198	0.422	2.34844e-48	5
FZR1	7.47921e-53	0.35878	0.557	0.372	2.50838e-48	5
DCK	9.01673e-53	-0.372189	0.762	0.891	3.02403e-48	5
DST	1.149e-52	0.400223	0.812	0.694	3.85353e-48	5
PSMD10	1.3016e-52	0.316339	0.465	0.278	4.36531e-48	5
TOP1	1.50562e-52	0.381466	0.777	0.642	5.04956e-48	5
MFAP4	2.06439e-52	0.457662	0.49	0.302	6.92356e-48	5
SMC4	2.33425e-52	0.355509	0.988	0.99	7.82862e-48	5
NABP2	2.61151e-52	-0.344878	0.575	0.776	8.7585e-48	5
NDUFA5	2.62072e-52	0.319676	0.933	0.916	8.78938e-48	5
LUC7L2	2.93691e-52	-0.369976	0.733	0.886	9.8498e-48	5
CAMK2N1	3.20848e-52	-0.415264	0.567	0.761	1.07606e-47	5
POP7	3.38823e-52	-0.338906	0.685	0.845	1.13634e-47	5
TUBB2A	4.34243e-52	0.375209	0.882	0.839	1.45637e-47	5
ARPC5L	4.43742e-52	-0.339715	0.515	0.729	1.48822e-47	5
TCEAL2	6.98836e-52	-0.445291	0.47	0.673	2.34376e-47	5
GGNBP2	7.72117e-52	-0.40079	0.58	0.763	2.58952e-47	5
GABARAP	8.23115e-52	-0.342058	0.765	0.905	2.76056e-47	5
THEM6	8.49257e-52	-0.344602	0.473	0.688	2.84824e-47	5
MRPS36	9.35408e-52	0.367362	0.833	0.726	3.13717e-47	5
BORCS7	9.85223e-52	0.34836	0.704	0.548	3.30424e-47	5
VDAC3	1.12902e-51	0.36573	0.921	0.892	3.7865e-47	5
ATP6V0B	1.51371e-51	-0.348033	0.892	0.959	5.07669e-47	5
SLC25A1	1.8439e-51	-0.328358	0.405	0.626	6.18408e-47	5
EIF4EBP1	1.87245e-51	-0.35597	0.846	0.94	6.27983e-47	5
SRI	2.31567e-51	0.355247	0.745	0.631	7.7663e-47	5
TMEM11	2.38126e-51	-0.36526	0.621	0.79	7.98627e-47	5
WDYHV1	2.75263e-51	-0.302906	0.272	0.484	9.23176e-47	5
HAUS7	3.1318e-51	-0.269372	0.213	0.439	1.05034e-46	5
ZFAND6	3.20584e-51	0.361608	0.687	0.547	1.07517e-46	5
ABHD11	3.26052e-51	-0.254681	0.161	0.361	1.09351e-46	5
SNRPA	4.23603e-51	-0.339594	0.646	0.829	1.42068e-46	5
DCT	5.4645e-51	0.430458	0.973	0.961	1.83269e-46	5
EXOSC5	6.24568e-51	-0.317404	0.333	0.566	2.09468e-46	5
ATP5PB	7.30004e-51	0.335121	0.888	0.841	2.44829e-46	5
LRR1	1.17478e-50	-0.372863	0.616	0.806	3.93997e-46	5
HAUS5	1.18781e-50	-0.254669	0.176	0.391	3.98367e-46	5
SAPCD2	1.43484e-50	0.35104	0.547	0.372	4.81216e-46	5
OAZ2	1.95311e-50	0.315675	0.782	0.699	6.55033e-46	5
TMUB1	2.71579e-50	-0.308003	0.351	0.58	9.10823e-46	5
ACLY	3.27473e-50	0.357619	0.813	0.717	1.09828e-45	5
CDC27	3.60541e-50	0.349548	0.586	0.413	1.20918e-45	5
GUSB	4.35582e-50	-0.359002	0.422	0.647	1.46085e-45	5
SHMT1	4.38109e-50	-0.268486	0.207	0.428	1.46933e-45	5
THOC6	4.56571e-50	-0.317708	0.403	0.634	1.53125e-45	5
DRAXIN	4.88715e-50	-0.355997	0.398	0.613	1.63905e-45	5
MID1	6.07524e-50	0.255149	0.323	0.125	2.03751e-45	5
DDX11	6.94635e-50	-0.264033	0.157	0.366	2.32967e-45	5
RD3	7.71973e-50	0.349826	0.669	0.521	2.58904e-45	5
SMC5	8.45567e-50	-0.321936	0.273	0.501	2.83586e-45	5
COX8A	1.25998e-49	0.266858	0.997	0.995	4.22572e-45	5
PEA15	1.2686e-49	-0.383888	0.661	0.826	4.25463e-45	5
PNKD	1.29708e-49	-0.320188	0.702	0.865	4.35013e-45	5
EIF4G2	1.3213e-49	0.331706	0.956	0.953	4.43137e-45	5
CAMK2N2	1.47229e-49	-0.271166	0.188	0.399	4.93777e-45	5
ING2	1.87915e-49	-0.349891	0.437	0.659	6.3023e-45	5
OXCT1	2.34897e-49	-0.331854	0.352	0.581	7.87797e-45	5
NUP85	3.15767e-49	-0.283541	0.266	0.492	1.05902e-44	5
FAF1	4.14852e-49	-0.348249	0.663	0.839	1.39133e-44	5
NUDT14	4.79614e-49	-0.351267	0.439	0.648	1.60853e-44	5
AURKB	5.26496e-49	0.348923	0.887	0.887	1.76576e-44	5
CALM3	7.46408e-49	0.343545	0.992	0.992	2.5033e-44	5
TCEAL3	7.98402e-49	-0.330914	0.515	0.723	2.67768e-44	5
TMEM160	8.11159e-49	0.327554	0.843	0.784	2.72046e-44	5
PRKAR2A	8.28353e-49	0.358287	0.674	0.55	2.77813e-44	5
PODXL2	1.05624e-48	-0.345108	0.725	0.875	3.54241e-44	5
AIF1L	1.31589e-48	-0.252321	0.142	0.335	4.41323e-44	5
TRIM47	2.12686e-48	-0.334978	0.322	0.523	7.13308e-44	5
DECR1	2.72916e-48	0.283222	0.376	0.205	9.15305e-44	5
VPS36	2.76839e-48	0.355976	0.679	0.522	9.28461e-44	5
SRRM1	2.89806e-48	-0.400442	0.875	0.946	9.71952e-44	5
KMT5C	4.15674e-48	-0.283683	0.253	0.455	1.39409e-43	5
AC006450.3	4.90228e-48	-0.357419	0.68	0.85	1.64413e-43	5
ARF6	4.94937e-48	-0.336218	0.827	0.923	1.65992e-43	5
ADIPOR1	5.07846e-48	-0.332185	0.678	0.837	1.70321e-43	5
PMVK	5.19296e-48	-0.330793	0.643	0.825	1.74161e-43	5
RNF168	6.06846e-48	-0.328972	0.397	0.605	2.03524e-43	5
MMADHC	7.62583e-48	0.331473	0.78	0.665	2.55755e-43	5
POLR2H	7.6454e-48	-0.351279	0.546	0.742	2.56411e-43	5
CNIH2	8.43541e-48	-0.301578	0.269	0.472	2.82907e-43	5
AHCY	1.10591e-47	-0.350367	0.62	0.787	3.70899e-43	5
STRADB	1.13411e-47	0.35467	0.891	0.836	3.80357e-43	5
C12orf49	1.3061e-47	0.296662	0.424	0.247	4.38041e-43	5
SPAG5	1.59537e-47	0.366647	0.758	0.601	5.35054e-43	5
SIGMAR1	1.8014e-47	-0.341748	0.448	0.659	6.04153e-43	5
HSPA5	2.06408e-47	0.458487	0.881	0.801	6.92252e-43	5
EIF4A1	2.33419e-47	-0.336703	0.832	0.933	7.82839e-43	5
TIMM9	2.90565e-47	0.342409	0.836	0.778	9.74498e-43	5
COPS6	4.93235e-47	-0.311381	0.875	0.952	1.65421e-42	5
BAZ1A	4.98876e-47	-0.403301	0.594	0.758	1.67313e-42	5
LSM2	5.68909e-47	-0.341402	0.753	0.888	1.90801e-42	5
KLF10	9.82487e-47	-0.436188	0.36	0.577	3.29506e-42	5
BBC3	1.08533e-46	-0.387387	0.255	0.463	3.63997e-42	5
EEF1E1	1.09919e-46	-0.327398	0.562	0.751	3.68648e-42	5
MRPS6	1.36989e-46	-0.317064	0.651	0.827	4.59435e-42	5
PDIA6	1.42964e-46	-0.281173	0.918	0.978	4.79473e-42	5
H2AFV	1.62101e-46	0.27711	0.995	0.997	5.43654e-42	5
YARS	1.99722e-46	-0.328122	0.379	0.594	6.69827e-42	5
CEBPZ	2.03517e-46	-0.336494	0.636	0.802	6.82555e-42	5
DNAJC21	2.28619e-46	-0.319005	0.396	0.603	7.66742e-42	5
TFAP4	2.92664e-46	-0.274463	0.195	0.407	9.81535e-42	5
CCSAP	6.38746e-46	0.354658	0.574	0.412	2.14222e-41	5
TXNDC12	8.29271e-46	0.341024	0.72	0.595	2.78121e-41	5
TMEM107	8.33665e-46	-0.332676	0.499	0.707	2.79594e-41	5
SKA2	9.9314e-46	0.315221	0.956	0.955	3.33079e-41	5
AKR7A2	1.07211e-45	-0.318071	0.512	0.706	3.59565e-41	5
HAGH	1.46389e-45	0.332146	0.851	0.75	4.90958e-41	5
CNST	1.5904e-45	0.362985	0.671	0.513	5.33389e-41	5
ARL4A	2.48302e-45	0.34908	0.822	0.75	8.32754e-41	5
POMP	3.33567e-45	0.283563	0.973	0.963	1.11872e-40	5
ACAP3	3.98048e-45	-0.289233	0.337	0.561	1.33497e-40	5
RPP30	4.60902e-45	-0.327385	0.627	0.803	1.54577e-40	5
CD151	5.09586e-45	-0.319564	0.392	0.599	1.70905e-40	5
TMEM38B	5.17931e-45	-0.320848	0.486	0.668	1.73704e-40	5
VAMP2	6.16425e-45	-0.258069	0.967	0.995	2.06737e-40	5
QSER1	6.62216e-45	0.343235	0.623	0.497	2.22094e-40	5
ANXA2	9.81993e-45	0.385745	0.696	0.583	3.29341e-40	5
CDH2	1.07181e-44	0.319973	0.817	0.722	3.59462e-40	5
SYNE1	1.09316e-44	0.331106	0.555	0.381	3.66623e-40	5
ARHGEF39	1.18789e-44	0.341431	0.587	0.406	3.98395e-40	5
RING1	1.35981e-44	-0.259681	0.245	0.454	4.56053e-40	5
PRPS1	1.66602e-44	-0.305176	0.441	0.649	5.58749e-40	5
TMEM19	1.93923e-44	0.273022	0.39	0.207	6.50378e-40	5
DRAP1	2.24082e-44	-0.332156	0.787	0.903	7.51526e-40	5
NECTIN2	2.66778e-44	0.300898	0.542	0.374	8.9472e-40	5
SF3A2	2.77264e-44	-0.315059	0.661	0.819	9.29888e-40	5
MESP1	3.12214e-44	-0.331303	0.602	0.777	1.0471e-39	5
SERBP1	4.58087e-44	-0.283326	0.928	0.978	1.53633e-39	5
RIPPLY3	5.47449e-44	-0.28742	0.287	0.513	1.83603e-39	5
HSD17B10	5.94843e-44	0.339539	0.811	0.711	1.99499e-39	5
MAP1B	8.36749e-44	0.335537	0.997	0.997	2.80629e-39	5
NDUFC1	8.54137e-44	0.338407	0.762	0.638	2.86461e-39	5
HNRNPC	9.5873e-44	0.320867	0.994	0.996	3.21539e-39	5
SERINC3	1.04169e-43	0.30471	0.572	0.428	3.49362e-39	5
SEC61G	1.05515e-43	0.316658	0.975	0.964	3.53875e-39	5
RPA1	1.19275e-43	-0.302061	0.428	0.639	4.00024e-39	5
NMRAL1	1.24798e-43	-0.30411	0.366	0.571	4.18549e-39	5
FH	1.42036e-43	-0.308639	0.767	0.899	4.76361e-39	5
MIB1	1.46987e-43	0.322491	0.597	0.448	4.92965e-39	5
SEM1	1.61051e-43	0.314104	0.933	0.906	5.40133e-39	5
PIN4	1.75234e-43	0.329548	0.867	0.802	5.87699e-39	5
GCHFR	2.16953e-43	-0.261815	0.18	0.368	7.27616e-39	5
EZH2	2.39157e-43	-0.415306	0.757	0.876	8.02084e-39	5
CDC25C	2.61472e-43	0.327171	0.605	0.439	8.76924e-39	5
PLEKHB2	3.15802e-43	0.306047	0.459	0.291	1.05914e-38	5
IQCB1	4.51561e-43	-0.283349	0.32	0.536	1.51445e-38	5
GNB2	4.53939e-43	-0.313496	0.822	0.925	1.52242e-38	5
BTG2	4.93685e-43	-0.524307	0.566	0.736	1.65572e-38	5
GPAA1	5.68437e-43	-0.329872	0.713	0.851	1.90642e-38	5
CAMTA1	5.75426e-43	-0.284048	0.905	0.968	1.92986e-38	5
ICMT	6.04185e-43	-0.254746	0.251	0.459	2.02632e-38	5
PHGDH	8.21528e-43	-0.385189	0.39	0.588	2.75524e-38	5
KLHL7	8.85187e-43	0.32151	0.615	0.458	2.96874e-38	5
KLF11	9.33309e-43	-0.321275	0.317	0.514	3.13013e-38	5
MTCH1	9.73432e-43	-0.316385	0.743	0.872	3.2647e-38	5
NME4	1.06133e-42	-0.335735	0.63	0.799	3.5595e-38	5
KMT5A	1.53628e-42	0.355063	0.629	0.484	5.15238e-38	5
CACYBP	1.84049e-42	-0.264829	0.974	0.996	6.17262e-38	5
PSMG2	2.22797e-42	-0.313908	0.746	0.878	7.47216e-38	5
NDUFS3	2.23023e-42	-0.305562	0.781	0.891	7.47975e-38	5
HMGN3	2.43072e-42	0.331625	0.898	0.869	8.15216e-38	5
RSBN1	2.98911e-42	0.31667	0.695	0.605	1.00249e-37	5
TMEM256	3.78586e-42	0.337308	0.77	0.664	1.2697e-37	5
CCNG2	3.82553e-42	0.382303	0.576	0.406	1.28301e-37	5
EFHC1	3.99822e-42	-0.309244	0.479	0.688	1.34092e-37	5
SOX11	4.42174e-42	0.530285	0.907	0.839	1.48296e-37	5
TIPRL	5.32907e-42	0.321381	0.817	0.748	1.78726e-37	5
ESAM	6.00772e-42	-0.337065	0.548	0.734	2.01487e-37	5
SFMBT1	9.11601e-42	-0.262695	0.246	0.453	3.05733e-37	5
HEXB	9.42548e-42	-0.285118	0.375	0.589	3.16112e-37	5
NDUFV1	1.08851e-41	-0.292975	0.813	0.926	3.65065e-37	5
H1F0	1.29529e-41	-0.528732	0.296	0.489	4.34416e-37	5
COMMD4	1.45275e-41	-0.323203	0.725	0.866	4.87222e-37	5
PCBP1	1.73117e-41	-0.270059	0.946	0.981	5.80598e-37	5
SLF1	1.85896e-41	-0.332262	0.466	0.66	6.23458e-37	5
NUP62	1.93036e-41	-0.33368	0.498	0.692	6.47404e-37	5
NAB1	2.00674e-41	-0.269371	0.298	0.503	6.73021e-37	5
GLRX5	2.14075e-41	0.295724	0.916	0.892	7.17964e-37	5
GNL3	2.18856e-41	-0.300932	0.428	0.622	7.33999e-37	5
DSN1	2.97723e-41	-0.283664	0.372	0.585	9.98504e-37	5
ITGB1BP1	3.73046e-41	-0.33359	0.689	0.848	1.25112e-36	5
DZIP3	4.20435e-41	0.311721	0.522	0.346	1.41006e-36	5
AGFG1	4.31308e-41	0.277295	0.4	0.229	1.44652e-36	5
MAPK1IP1L	5.54487e-41	-0.311876	0.586	0.749	1.85964e-36	5
MED30	5.65661e-41	0.332953	0.694	0.555	1.89711e-36	5
FABP5	7.52668e-41	-0.278392	0.952	0.988	2.5243e-36	5
NCBP2	8.67126e-41	0.342833	0.881	0.811	2.90817e-36	5
DMAC1	9.01699e-41	0.330111	0.736	0.634	3.02412e-36	5
UFD1	9.07092e-41	-0.309562	0.522	0.704	3.04221e-36	5
MARCKSL1	1.31068e-40	-0.301398	0.973	0.989	4.39577e-36	5
MRPL37	1.37119e-40	-0.303701	0.691	0.834	4.5987e-36	5
PPHLN1	2.0288e-40	0.300761	0.745	0.649	6.8042e-36	5
XRCC1	2.24495e-40	-0.298329	0.681	0.831	7.52912e-36	5
MZT2B	2.3479e-40	0.253606	0.994	0.998	7.87439e-36	5
IP6K2	3.87839e-40	0.309574	0.879	0.827	1.30074e-35	5
CEBPG	4.35054e-40	-0.311127	0.527	0.719	1.45909e-35	5
ZC3H15	5.54434e-40	0.306806	0.807	0.706	1.85946e-35	5
NOLC1	5.79313e-40	-0.306466	0.548	0.733	1.9429e-35	5
IMPDH2	5.96105e-40	-0.313977	0.819	0.931	1.99922e-35	5
NRAV	6.63713e-40	0.275302	0.415	0.248	2.22596e-35	5
ZNHIT3	6.90758e-40	-0.309167	0.721	0.86	2.31666e-35	5
PPM1D	7.39097e-40	-0.355442	0.41	0.602	2.47878e-35	5
SNAPC3	9.10872e-40	0.375811	0.678	0.527	3.05488e-35	5
TXNL1	1.0939e-39	0.301455	0.88	0.814	3.66872e-35	5
TMPRSS3	1.26638e-39	0.349542	0.482	0.329	4.24718e-35	5
LRRC59	1.43619e-39	-0.298859	0.567	0.734	4.8167e-35	5
SPAG9	1.4878e-39	0.308789	0.648	0.505	4.9898e-35	5
EEF1A2	1.52133e-39	-0.300702	0.812	0.916	5.10223e-35	5
RCN1	1.95059e-39	-0.267117	0.394	0.604	6.5419e-35	5
TOMM5	2.04504e-39	-0.298199	0.488	0.675	6.85865e-35	5
PRPF19	2.13068e-39	-0.300158	0.56	0.732	7.14586e-35	5
GRINA	2.78496e-39	0.296668	0.768	0.711	9.34019e-35	5
ASXL1	2.83436e-39	0.29421	0.536	0.374	9.50587e-35	5
CISD2	2.98305e-39	-0.265803	0.904	0.969	1.00045e-34	5
KRTCAP2	3.46809e-39	0.296104	0.889	0.837	1.16313e-34	5
UBL4A	3.84033e-39	-0.266039	0.322	0.521	1.28797e-34	5
PGAP1	4.20734e-39	0.28463	0.424	0.252	1.41106e-34	5
ANP32E	4.55995e-39	0.342114	0.983	0.982	1.52931e-34	5
INTS7	6.13526e-39	-0.252748	0.304	0.51	2.05764e-34	5
THAP7	6.67884e-39	-0.28682	0.435	0.628	2.23995e-34	5
TRAP1	7.49832e-39	-0.270567	0.389	0.596	2.51479e-34	5
BMPR2	7.81935e-39	0.262261	0.445	0.267	2.62245e-34	5
SON	8.69734e-39	0.361961	0.931	0.901	2.91691e-34	5
SKP1	9.65426e-39	0.273221	0.967	0.963	3.23785e-34	5
NMB	1.05433e-38	0.29199	0.368	0.204	3.53602e-34	5
CAMK2B	1.07579e-38	-0.338127	0.429	0.616	3.60799e-34	5
UFC1	1.34872e-38	0.269049	0.869	0.838	4.52333e-34	5
DVL2	1.37678e-38	-0.264827	0.326	0.521	4.61745e-34	5
BCL7B	1.42407e-38	-0.3251	0.513	0.679	4.77606e-34	5
ARID4A	1.63604e-38	0.324615	0.661	0.553	5.48697e-34	5
H1FX	1.72962e-38	-0.282889	0.969	0.991	5.8008e-34	5
IPO5	1.74039e-38	-0.293441	0.439	0.638	5.83691e-34	5
OLFM1	2.09478e-38	-0.347585	0.533	0.732	7.02548e-34	5
PRELID1	2.34682e-38	-0.300359	0.715	0.844	7.87077e-34	5
CKAP4	2.35233e-38	0.299578	0.628	0.517	7.88923e-34	5
SPATA33	2.70297e-38	-0.263524	0.367	0.577	9.06522e-34	5
GRK6	2.84343e-38	0.29891	0.569	0.413	9.53628e-34	5
MFGE8	2.87081e-38	-0.352009	0.432	0.625	9.62813e-34	5
ATP5PO	2.93756e-38	0.26007	0.978	0.975	9.85199e-34	5
PPP1CA	3.3779e-38	-0.288543	0.835	0.929	1.13288e-33	5
TUFM	4.17295e-38	-0.27371	0.881	0.946	1.39952e-33	5
RPUSD3	4.34156e-38	0.300871	0.694	0.581	1.45607e-33	5
ZWINT	7.35388e-38	-0.27226	0.845	0.947	2.46634e-33	5
2021-09-11	8.90794e-38	-0.297749	0.642	0.796	2.98754e-33	5
RTN1	9.73425e-38	0.284867	0.975	0.967	3.26467e-33	5
JUN	1.05402e-37	-0.406334	0.789	0.912	3.53497e-33	5
ANAPC15	1.17373e-37	0.31121	0.745	0.637	3.93646e-33	5
NT5C3A	1.41398e-37	-0.298497	0.71	0.84	4.7422e-33	5
BRD2	1.73047e-37	-0.325458	0.653	0.791	5.80363e-33	5
DNAJC15	2.002e-37	0.283651	0.773	0.684	6.71429e-33	5
FAM19A2	2.00219e-37	0.272243	0.37	0.213	6.71494e-33	5
WDR26	2.0572e-37	0.253777	0.42	0.253	6.89942e-33	5
CALM1	2.18039e-37	-0.315027	0.856	0.937	7.3126e-33	5
KCNV2	2.49043e-37	0.306148	0.898	0.871	8.35241e-33	5
PTPMT1	3.35731e-37	-0.275999	0.54	0.726	1.12597e-32	5
DAZAP2	3.78981e-37	0.315606	0.646	0.495	1.27103e-32	5
PSMG3	6.30127e-37	-0.2807	0.528	0.703	2.11332e-32	5
NPTX2	7.46076e-37	-0.27819	0.338	0.532	2.50219e-32	5
CSDE1	8.38017e-37	0.287581	0.937	0.9	2.81054e-32	5
NUDT15	9.48821e-37	-0.325814	0.563	0.737	3.18215e-32	5
PROM1	1.03372e-36	0.302782	0.594	0.451	3.46689e-32	5
NDUFA7	1.16716e-36	0.283599	0.862	0.815	3.91442e-32	5
NSMCE4A	1.42777e-36	-0.275393	0.403	0.586	4.78845e-32	5
SDHC	1.68494e-36	0.298849	0.818	0.725	5.65095e-32	5
ENO1	1.69566e-36	-0.341368	0.982	0.995	5.6869e-32	5
QTRT1	1.70374e-36	-0.27406	0.454	0.649	5.71399e-32	5
IER3IP1	1.98813e-36	-0.277651	0.734	0.859	6.66779e-32	5
CIB2	2.34706e-36	-0.27127	0.45	0.643	7.87158e-32	5
NUBP2	2.49688e-36	-0.28303	0.694	0.831	8.37405e-32	5
SSB	3.45886e-36	0.286649	0.886	0.852	1.16003e-31	5
GAS6	3.65035e-36	-0.251496	0.333	0.534	1.22426e-31	5
CTSV	4.68358e-36	-0.288853	0.439	0.628	1.57078e-31	5
ACOT7	6.65825e-36	-0.272322	0.765	0.891	2.23304e-31	5
ILK	7.02346e-36	0.332313	0.776	0.7	2.35553e-31	5
HDGFL3	7.49303e-36	-0.293094	0.809	0.912	2.51301e-31	5
NINJ1	1.0128e-35	-0.287437	0.352	0.547	3.39674e-31	5
N4BP2	2.19064e-35	-0.291193	0.49	0.668	7.34696e-31	5
OLA1	2.21652e-35	-0.268925	0.88	0.955	7.43376e-31	5
HEBP1	2.35692e-35	-0.269248	0.435	0.624	7.90464e-31	5
FUBP1	2.70622e-35	0.300126	0.773	0.677	9.07613e-31	5
HAUS8	3.08686e-35	-0.266646	0.367	0.551	1.03527e-30	5
MAGEF1	3.23186e-35	-0.284169	0.602	0.764	1.0839e-30	5
CMPK1	3.30833e-35	-0.254664	0.445	0.637	1.10955e-30	5
FAM50A	3.45758e-35	-0.279132	0.606	0.769	1.1596e-30	5
NPPC	4.17937e-35	-0.268388	0.189	0.366	1.40168e-30	5
SNAPC1	4.41384e-35	0.268895	0.428	0.264	1.48031e-30	5
CNTNAP2	5.36235e-35	-0.279657	0.409	0.598	1.79842e-30	5
CFAP20	6.68588e-35	-0.274493	0.552	0.719	2.24231e-30	5
NAP1L4	6.88517e-35	-0.299166	0.775	0.884	2.30915e-30	5
AGL	7.54452e-35	0.284582	0.369	0.222	2.53028e-30	5
NUP54	8.75439e-35	-0.268099	0.48	0.667	2.93605e-30	5
TRAPPC3	8.87961e-35	0.264743	0.638	0.52	2.97804e-30	5
FEV	9.17336e-35	-0.343311	0.268	0.431	3.07656e-30	5
MACROD1	1.11341e-34	-0.280747	0.497	0.675	3.73417e-30	5
PRMT5	1.28711e-34	0.262129	0.575	0.453	4.3167e-30	5
PLIN2	1.37179e-34	-0.284087	0.473	0.651	4.6007e-30	5
NUP37	1.8058e-34	0.280863	0.493	0.348	6.05629e-30	5
HOXB2	1.87623e-34	0.381976	0.514	0.372	6.29252e-30	5
TSPAN7	1.93802e-34	-0.285491	0.559	0.732	6.49973e-30	5
NSL1	2.02732e-34	-0.286959	0.691	0.831	6.79923e-30	5
RABIF	2.45448e-34	-0.258457	0.403	0.578	8.23183e-30	5
KLHDC2	2.51008e-34	-0.257855	0.671	0.823	8.41832e-30	5
SMTN	2.53141e-34	0.282563	0.627	0.477	8.48986e-30	5
PSAT1	2.56287e-34	-0.288165	0.271	0.456	8.59535e-30	5
KNOP1	3.44062e-34	-0.292246	0.527	0.699	1.15391e-29	5
DAAM1	3.75201e-34	0.304718	0.915	0.88	1.25835e-29	5
SERTAD4-AS1	4.7802e-34	-0.301038	0.335	0.503	1.60318e-29	5
TLNRD1	5.16722e-34	0.308896	0.693	0.585	1.73298e-29	5
TSPAN3	6.29962e-34	-0.281132	0.866	0.943	2.11277e-29	5
CXXC5	7.26027e-34	-0.282758	0.87	0.951	2.43495e-29	5
NFE2L2	8.53324e-34	-0.273221	0.27	0.443	2.86188e-29	5
FBXO28	9.37572e-34	0.279773	0.567	0.437	3.14443e-29	5
CNTFR	1.00805e-33	-0.275752	0.558	0.728	3.38079e-29	5
AKAP9	1.06927e-33	0.311264	0.885	0.829	3.58613e-29	5
TMEM14B	1.15275e-33	-0.280309	0.818	0.909	3.86609e-29	5
HCFC1R1	1.93987e-33	-0.272524	0.507	0.667	6.50593e-29	5
CCDC60	2.11466e-33	0.261267	0.756	0.698	7.09214e-29	5
MRPL52	2.14381e-33	0.271347	0.784	0.705	7.18992e-29	5
RPS12	2.88572e-33	-0.270285	0.997	0.998	9.67814e-29	5
CEBPZOS	2.91565e-33	0.28183	0.611	0.507	9.77852e-29	5
SLC25A39	2.94295e-33	-0.255954	0.421	0.595	9.87008e-29	5
YIPF4	3.46945e-33	0.294585	0.787	0.684	1.16358e-28	5
C12orf65	3.76047e-33	-0.275026	0.508	0.69	1.26119e-28	5
DESI2	4.22323e-33	0.275808	0.703	0.643	1.41639e-28	5
TRAF4	6.04334e-33	-0.274864	0.428	0.602	2.02682e-28	5
ACTR1B	6.41996e-33	-0.271613	0.512	0.693	2.15313e-28	5
SMIM30	6.55238e-33	0.275334	0.455	0.298	2.19754e-28	5
GLUL	9.62091e-33	0.28835	0.899	0.858	3.22666e-28	5
RMND1	1.00134e-32	0.278822	0.65	0.541	3.35828e-28	5
TMEM54	1.00225e-32	-0.2898	0.535	0.707	3.36136e-28	5
CSNK2B	1.06106e-32	-0.255253	0.883	0.948	3.55859e-28	5
PPIG	1.25659e-32	-0.283003	0.898	0.953	4.21437e-28	5
SUMO3	1.37618e-32	-0.27515	0.818	0.893	4.61543e-28	5
GPX3	1.53199e-32	0.256859	0.456	0.296	5.13799e-28	5
ZBTB18	1.55857e-32	0.279186	0.546	0.434	5.22712e-28	5
BUB1B	1.57159e-32	0.289066	0.51	0.363	5.27081e-28	5
PIM3	1.67183e-32	0.277225	0.627	0.498	5.607e-28	5
SNHG12	1.89081e-32	-0.37791	0.198	0.353	6.34139e-28	5
ITGB3BP	1.98221e-32	-0.268624	0.576	0.746	6.64793e-28	5
CIP2A	3.37494e-32	0.296192	0.633	0.533	1.13189e-27	5
SELENOF	5.07945e-32	0.261156	0.853	0.812	1.70355e-27	5
USP39	5.14637e-32	-0.29056	0.401	0.574	1.72599e-27	5
CHCHD3	6.02209e-32	-0.253753	0.732	0.862	2.01969e-27	5
GON7	6.99573e-32	-0.271799	0.341	0.494	2.34623e-27	5
UXT	7.00302e-32	0.254078	0.901	0.882	2.34867e-27	5
ORC6	7.2454e-32	-0.287147	0.499	0.664	2.42996e-27	5
EGR1	7.80062e-32	-0.328368	0.369	0.562	2.61617e-27	5
ECI1	1.43055e-31	-0.294308	0.718	0.832	4.79777e-27	5
DLL1	1.93481e-31	0.274465	0.403	0.269	6.48896e-27	5
POLE4	2.0258e-31	-0.279319	0.452	0.625	6.79412e-27	5
CDK16	2.21429e-31	0.273798	0.8	0.701	7.42627e-27	5
DBP	2.28813e-31	0.281185	0.554	0.394	7.67392e-27	5
SNRPA1	2.67301e-31	-0.25993	0.664	0.803	8.96473e-27	5
NANOS1	2.8735e-31	-0.269597	0.514	0.683	9.63714e-27	5
CDC42EP4	3.03043e-31	-0.268271	0.416	0.593	1.01635e-26	5
C5orf24	3.04151e-31	0.263246	0.663	0.566	1.02006e-26	5
ATP5MD	3.82344e-31	0.250518	0.934	0.92	1.2823e-26	5
PSMC5	3.94621e-31	-0.253331	0.761	0.873	1.32348e-26	5
COPRS	4.2687e-31	-0.2505	0.736	0.867	1.43164e-26	5
LAMTOR2	4.27353e-31	0.260082	0.813	0.764	1.43326e-26	5
NRDC	4.50593e-31	0.271236	0.587	0.453	1.5112e-26	5
RASD1	4.53172e-31	0.365838	0.707	0.652	1.51985e-26	5
CDKN2A	4.72145e-31	-0.262032	0.882	0.944	1.58348e-26	5
HIPK2	5.29567e-31	0.259775	0.519	0.393	1.77606e-26	5
PHF1	5.40605e-31	-0.250919	0.383	0.558	1.81308e-26	5
HPS4	6.5096e-31	0.261504	0.495	0.379	2.18319e-26	5
CCT5	7.43563e-31	0.253971	0.939	0.934	2.49376e-26	5
TRAF2	7.53054e-31	-0.258009	0.249	0.415	2.52559e-26	5
ARHGAP11B	7.64659e-31	0.289486	0.418	0.264	2.56451e-26	5
PNRC2	7.65618e-31	0.299709	0.86	0.82	2.56773e-26	5
CKLF	9.31095e-31	-0.261557	0.604	0.77	3.12271e-26	5
SH3GL3	9.71159e-31	-0.258386	0.372	0.556	3.25707e-26	5
PRDX4	9.99769e-31	-0.259393	0.759	0.869	3.35302e-26	5
KPNA4	1.27296e-30	0.268101	0.544	0.406	4.26924e-26	5
GLCCI1	1.41888e-30	0.271958	0.608	0.48	4.75863e-26	5
COX14	1.67259e-30	-0.251545	0.479	0.65	5.60955e-26	5
THSD7A	1.86585e-30	0.27034	0.538	0.408	6.25769e-26	5
NHLRC3	2.02418e-30	-0.251439	0.373	0.554	6.78871e-26	5
SNRNP70	2.11975e-30	-0.262089	0.721	0.844	7.10923e-26	5
NDUFS4	2.42899e-30	0.274058	0.877	0.813	8.14634e-26	5
SPSB3	2.52156e-30	-0.279412	0.659	0.796	8.45682e-26	5
[truncated: 3,141 more rows]
